# Supplementary material for: Quality assessment of a clinical next-generation sequencing melanoma panel within the Italian Melanoma Intergroup (IMI)
Source: Diagn Pathol. 2020 Dec 14;15:143. doi: 10.1186/s13000-020-01052-5 (PMC7737361; doi:10.1186/s13000-020-01052-5)
Supplement: Supplementary file 1 — Additional file 1. NGS metrics. The table shows the sequencing metrics detected from the three NGS platform for each sample. Each column reported the number of read per amplicon of each sample. Coverage lower than 200x is indicated in bold. [file 13000_2020_1052_MOESM1_ESM.xlsx]

## Sheet: Supplemental Table 1
					ID #1			ID #2			ID #3			ID #4			ID #5			ID #6			ID #7			ID #8			ID #9			ID #10			ID #11
					PGM	Proton	MiSeq	PGM	Proton	MiSeq	PGM	Proton	MiSeq	PGM	Proton	MiSeq	PGM	Proton	MiSeq	PGM	Proton	MiSeq	PGM	Proton	MiSeq	PGM	Proton	MiSeq	PGM	Proton	MiSeq	PGM	Proton	MiSeq	PGM	Proton	MiSeq
Amplicon coordinate	Amplicon name	Gene	Amplicon lenght (bp)	GC content	Total reads			Total reads			Total reads			Total reads			Total reads			Total reads			Total reads			Total reads			Total reads			Total reads			Total reads
chr11: 533813-533930	CHP2_HRAS_2	HRAS	118	75	1085	4087.3	304	3030	14478.9	271	602	3986.09	208	1606	10165.3	732	1703	11826.5	779	2205	847.356	240	2826	1067.5	1784	1441	500.186	1119	1200	1593.69	57	1101	1425.8	757	722	327.17	1390
chr11:534221-534308	CHP2_HRAS_1	HRAS	88	55	985	2977.7	510	2177	10122	703	651	2569.27	339	1552	7642.65	859	1455	7574.22	622	2658	853.523	1315	4536	1250.14	951	2898	677.386	718	2701	2248.2	455	1465	894.58	575	726	767.261	928
chr19:3118882-3118973	CHP2_GNA11_1	GNA11	92	62	1881	6354.21	1250	3055	14083.9	965	1253	3717.92	646	2375	9007.55	685	2452	8397.02	2139	2908	661.022	2243	3022	928.293	1710	1043	421.326	1301	13	1939.83	453	1717	494.957	780	1231	536.12	1925
chr17:7573924-7574035	CHP2_TP53_8	TP53	112	70	4614	12212.6	2209	4997	25796.4	1212	2571	14086.1	1628	3755	15095.2	2774	2981	15392.3	538	3509	953.536	1722	2855	833.33	2157	1785	538.536	2137	2133	3231.96	459	1663	964.929	1190	1190	363.027	2024
chr17:7577016-7577151	CHP2_TP53_7	TP53	136	80	2943	8489.7	889	2836	13048.7	753	1745	6600.44	673	2097	9849.09	945	1544	10411.5	483	1703	779.963	270	1553	542.213	383	1415	455.279	332	1419	1604.84	108	1028	992.713	706	923	1109.13	2352
chr17:7577509-7577612	CHP2_TP53_6	TP53	104	56	7609	14885.5	3747	9882	25068.5	2659	4324	9490.14	2398	6432	16706.6	1636	4881	13787.3	222	6385	1612.11	5128	4607	1436.19	2118	2729	913.635	2111	141	2941.54	1129	2845	896.375	1022	2255	885.596	4053
chr17:7578181-7578298	CHP2_TP53_5	TP53	118	60	7591	12306.1	2844	7956	27384.2	1535	3429	14957.4	1873	5452	18012.9	2698	3937	16030.3	152	5496	1275.42	2696	3905	778.907	2320	2442	581.754	2181	3110	3471.75	499	2463	1227.03	1535	1956	435.11	3685
chr17:7578353-7578483	CHP2_TP53_4	TP53	131	88	4896	11489.8	1757	4943	25924.4	1956	1813	10466.1	1378	2011	14949.4	2857	1803	18690	269	1839	931.336	1368	2071	602.603	1020	1078	598.702	662	1042	2081.02	329	1362	1792.37	1153	1005	1933.31	3667
chr17:7578517-7578601	CHP2_TP53_3	TP53	85	43	7924	12547.3	3335	8554	17606.5	2165	5131	7691.76	2305	6637	12627.7	1280	5208	9966.87	588	7262	1485.61	6285	5660	1749.58	1773	3422	852.741	2216	599	2917.47	1413	2493	589.929	867	1956	620.353	3680
chr17:7579351-7579485	CHP2_TP53_2	TP53	135	92	1938	7226.15	1814	2180	17877.9	997	1302	8416.31	1212	1385	10114.2	2015	1373	10153.4	182	1772	773.067	830	1189	453.578	1472	687	371.326	1300	634	1270.46	127	825	1106.27	1169	799	333.793	2422
chr17:7579854-7579960	CHP2_TP53_1	TP53	107	63	4880	12553.1	1682	5428	26530.8	1980	2843	12365	1361	4225	16450.4	2548	2855	19659.7	8	3841	1866.18	1314	3065	1421.35	873	2139	1075.77	774	2278	2940.68	408	2340	2028.74	1304	1870	2509.25	3037
chr9:21968172-21968252	AMPLP225436497	CDKN2A	81	42	9328	16329.6	5735	2054	7236.16	646	6436	23055	4403	4402	9710.42	2902	2787	10107.7	332	3553	490.062	1577	10481	2402.9	9463	10010	2415.94	14516	4006	3117.89	945	3502	1104.02	2027	2994	721.025	5325
chr9:21968674-21968779	AMPLP226574550	CDKN2A	106	58	4748	11208.4	1394	1006	2973.31	241	2568	7500.61	961	1962	7053.06	935	1459	7574.56	1506	1163	277.868	291	5388	1139.61	1277	4845	1109.19	1282	1197	678.151	146	1800	1005.58	818	1721	1488.97	2408
chr9:21970858-21970987	AMPLP225941304	CDKN2A	130	80	3903	11295	1596	910	3463.83	177	2143	6262.8	982	1989	6664.03	386	1310	5368.48	1777	910	318.577	497	2676	1189.88	1337	1867	1340.85	1867	0	548.3	84	1792	1020.48	632	862	1122.14	2342
chr9:21970985-21971121	AMPLP225942695	CDKN2A	137	104	284	2695.22	424	127	1102.12	62	195	2025.34	241	118	1464.89	248	112	1266.8	1350	124	53.2263	161	498	371.839	995	363	205.117	742	51	162.416	33	143	276.204	214	133	94.6277	703
chr9:21971129-21971251	AMPLP225943133	CDKN2A	123	86	2147	8801.52	367	437	3154.96	66	656	5870.76	235	440	5873.3	256	366	4346.27	7003	453	256.285	75	1795	679.154	301	1532	869.967	274	89	1002.58	27	496	991.195	250	623	1182.85	834
chr9:21974448-21974570	AMPLP225528190	CDKN2A	123	72	680	2026.2	398	368	908.488	94	1374	1187.65	514	906	3821.59	203	790	646.602	380	8	268.382	430	584	712.756	859	641	240.431	582	2	513.13	121	9	752.846	571	4	430.512	2912
chr9:21974565-21974687	AMPLP225529900	CDKN2A	123	76	1382	4719.45	367	1208	5183.9	160	2074	13848.1	715	1794	7909.8	776	1189	8063.5	1718	927	383.252	86	3099	1188.24	1976	958	487	676	454	969.634	48	2113	1569.28	860	1639	754.016	2881
chr9:21974673-21974792	AMPLP225530996	CDKN2A	120	89	220	2021.71	109	182	2027.94	36	366	3686.43	188	325	4072	269	240	2105.04	2899	206	191.983	49	1509	672.433	455	437	236.667	132	197	394.625	16	105	230.467	179	209	595.192	1028
chr9:21994132-21994263	AMPLP226642480	CDKN2A	132	90	15	407.371	21	8	350.788	4	36	1095.11	25	26	405.561	4	16	861.083	4064	86	99.8939	82	87	123.864	156	25	79.8485	12	0	46.0303	9	66	119.5	9	59	131.258	21
chr9:21994264-21994376	AMPLP226643556	CDKN2A	113	83	257	2181.01	312	209	2229.8	92	428	4898.13	526	350	3829.11	594	252	2660.51	2939	1174	738.912	367	1457	997.903	2217	533	279.425	852	178	664.566	26	272	677.451	567	349	351.212	1975
chr12:25378550-25378658	CHP2_KRAS_3	KRAS	109	40	5205	14646.3	1334	4770	13338.7	546	2665	15996.1	1052	1947	9345.69	1304	2248	15330.6	8502	1730	841.459	120	3020	1128.15	2810	2402	1211.24	2197	2621	3880.61	198	1816	1193.71	988	1282	523.514	2526
chr12:25380261-25380364	CHP2_KRAS_2	KRAS	104	48	9681	22994.9	2925	5946	20619.5	1372	5458	17412.2	2186	4564	14654.7	1943	5151	23951.5	2280	4632	1310.39	1054	9994	2361.35	1532	5886	1396.04	1061	7483	5713.52	813	4538	2575.14	1667	3560	2888.73	4302
chr12:25398187-25398304	CHP2_KRAS_1	KRAS	118	48	6639	16590.6	3178	3119	11394.4	943	3156	10608	1673	2545	10131.7	666	3281	10799.9	3492	2044	539.161	1374	4125	1345.25	1442	2603	1089.24	1723	51	4951.95	1156	1944	1336.35	1206	1967	1281.57	3923
chr17:29562611-29562705	AMPLP239144275	NF1	95	38	7170	12342.8	3274	5670	14399	2205	6593	14684.8	3873	4256	10204.2	925	4809	14235.8	3801	5004	1499.89	4513	5708	1781.77	2198	3622	1424.13	2881	30	2249.55	966	2320	679.147	933	2695	1140.48	5698
chr17:29562706-29562811	AMPLP239172883	NF1	106	42	9834	16874.3	4261	8207	29859.4	2138	7994	42570.3	5140	5439	18095.7	3803	6210	30203.8	2473	6769	2125.8	2786	7522	2204.47	6730	6460	2404.31	7437	3126	3606	808	2670	1392.94	2199	3396	1200.66	6386
chr17:29562876-29563004	AMPLP236752957	NF1	129	45	5364	11442.4	1690	3975	15356.7	1352	4158	18647.1	2218	3167	13825.6	2114	3003	20510.8	1512	3389	1051.23	1123	4558	1321.59	1278	4481	1545.89	1136	1953	2323.36	286	1667	1696.95	1484	2405	2533.81	5786
chr17:29562991-29563112	AMPLP236762074	NF1	122	43	3641	4525.17	1668	2428	4638.13	775	3053	5787.52	1800	1976	4450.16	425	2554	4960.2	2582	1738	1012.52	2081	2651	755.148	1133	2086	885.279	1697	2	987.197	301	648	329.172	445	911	480.205	3017
chr17:29575906-29576028	AMPLP242686025	NF1	123	36	6668	12559.9	2108	6683	19848.3	907	5361	24220.5	2582	3837	12510.1	2566	4772	20864.6	1326	4671	1464.02	482	5694	1231.76	3512	4309	1560.18	3605	1978	2508.85	139	1296	870.228	973	2193	563.228	3863
chr17:29576029-29576112	AMPLP242714492	NF1	84	41	4436	14509.2	990	4829	18795.9	743	6367	19684.1	1636	4029	15221	1369	5089	19692	1562	5066	1563.43	238	8558	2064.1	1240	8083	1579.9	932	4044	2530.25	162	1090	731.333	631	1460	1381.68	2546
chr17:29576101-29576205	AMPLP242724574	NF1	105	35	9066	18768	6157	7901	19971.2	3566	8377	21631.1	6855	5911	16901	2171	6508	19832.6	2094	5191	1289.86	6279	6114	1732.45	3699	5278	2024.84	5719	128	4329.97	1818	2217	820.191	1425	2615	1238.63	8218
chr17:29585975-29586080	AMPLP237203098	NF1	106	28	517	868.311	2813	477	3724.04	1215	413	5926.67	3009	429	3500.17	2740	502	4249.78	1493	202	191.019	441	1025	295.434	2859	843	598.915	4518	702	3525.61	449	256	130.868	1236	327	156.283	5195
chr17:29586080-29586152	AMPLP237203200	NF1	73	28	6963	13050.6	3167	5633	16380.4	3126	7232	19633	4203	4913	10645.8	2991	5983	19866.8	2745	4590	816.096	1610	7010	1954.66	2005	7769	1992.96	2332	6054	2745.29	1367	2433	1066.12	1418	3040	2565.27	5332
chr17:29587368-29587488	AMPLP235093374	NF1	121	45	4854	9260.95	1806	3646	8973.45	1091	4484	10043.8	2199	2814	8394.03	538	3174	9148.1	1746	1873	655.884	1343	2342	674.578	797	2331	759.653	1554	15	1820.82	431	1124	538.57	522	1444	681.893	3106
chr17:29587489-29587607	AMPLP235098163	NF1	119	45	5474	11063.1	2304	4963	18869.6	1027	4545	25794.2	2844	3147	12569.1	2083	3790	20577.1	1422	2451	737.118	683	3882	823.79	2980	3907	1107.56	3412	2220	2491.58	361	1409	889.891	1031	1706	610.706	4374
chr17:29592222-29592292	AMPLP235389989	NF1	71	21	827	2326.96	1765	952	6401.45	1555	1027	7829.17	2802	671	5246.92	1771	853	6477.51	3737	605	457.803	876	2506	762.127	1479	2193	987.803	1772	1950	2762.21	648	417	315.338	864	385	920.493	3696
chr17:29592273-29592345	AMPLP235390321	NF1	73	26	2470	9245.59	2001	2186	9406.92	1211	3245	9462.12	2266	1849	8251.04	570	2505	8782.44	2561	565	937.274	1806	1988	1203.19	1594	1756	1326.22	2799	17	2169.05	999	178	493.767	456	224	559.534	2454
chr17:29592335-29592412	AMPLP235391588	NF1	78	20	765	833.705	4114	651	4349.69	2766	766	6690.05	6570	594	3735.05	4282	720	4576.33	554	413	215.346	1164	1572	443.256	7629	1111	728.077	8322	1032	3797.4	1141	403	82.7949	2248	356	100.436	7692
chr17:29652851-29652940	AMPLP239268489	NF1	90	32	2221	5648.09	318	2042	6474.57	271	2589	7417.03	543	1977	6579.09	434	1969	8455.19	1967	1579	490.9	103	3103	898.289	416	4250	783.644	429	2620	1411.73	70	618	510.711	401	785	1170.8	2331
chr17:29652941-29653046	AMPLP239275849	NF1	106	45	4208	10123.2	2143	4009	12729.8	1113	4411	12089.3	2232	2790	10259.4	721	3509	11591.8	2606	2419	681.84	1804	4392	844.707	1644	3127	1039	2471	30	1702.53	523	921	505.896	428	1050	600.802	2066
chr17:29653047-29653159	AMPLP239312901	NF1	113	57	5562	12309	2805	5610	23908.9	1874	5110	30424.4	3973	3679	14165.6	3386	3948	25641.6	1573	3530	1367.62	1592	4576	1613.82	6055	3829	1983.81	5269	1587	1855.55	284	2268	1087.78	2270	2331	893.097	5272
chr17:29653160-29653273	AMPLP239326308	NF1	114	49	7986	17906.6	1584	6505	21731.7	1110	7636	24183.1	1962	4935	16825.8	1652	5546	22932.7	1733	5425	1488.43	1146	6799	1620.32	987	5765	1450.76	982	2485	2022.06	183	1644	921.789	855	2895	2370.01	3324
chr17:29657236-29657325	AMPLP242446520	NF1	90	26	470	3125.3	735	595	3983.52	372	696	4263.64	704	497	3612.04	204	649	3869.78	1201	231	319.556	553	738	342.1	627	449	688.867	952	1	899.489	255	118	169.289	229	129	189.578	968
chr17:29657318-29657393	AMPLP242447158	NF1	76	30	4677	15801	2498	6254	25716.2	1184	5701	32007	3226	3909	16259.1	2431	5192	25931.2	456	3909	1199.91	788	6297	1605.58	4339	5956	1853.22	4472	3781	3671.46	537	1414	700.118	830	1554	474.908	3103
chr17:29657394-29657482	AMPLP257426404	NF1	89	38	10054	16974.4	3381	8565	24345.3	3183	10313	30028.8	4543	6650	16133.3	3481	7677	31720.2	4553	5357	1325.44	1548	7992	1996.9	2330	9349	2350.11	2529	5311	3131.61	872	3818	1612.31	1717	4043	2730.15	6462
chr17:29657483-29657593	AMPLP242466922	NF1	111	28	219	1140.26	579	267	1780.3	278	296	2512.17	541	225	1695.33	172	287	2087.72	1563	242	229.495	310	524	165.838	421	233	411.721	589	0	939.099	149	112	74.6396	111	168	66.4144	556
chr17:29663285-29663383	AMPLP238334068	NF1	99	25	368	1323.49	506	829	2390.28	339	427	2524.49	758	405	2241.15	654	638	2709.37	1478	235	316.99	64	746	216.737	1540	776	607.97	1669	399	534.828	59	125	82.5859	460	155	79.7879	1711
chr17:29663384-29663464	AMPLP238334827	NF1	81	37	9316	16989.9	2675	8510	22040.2	2752	10498	27354.5	4067	6685	13414.5	2864	7734	27777	748	6688	1583.14	1729	8505	2409.79	2379	9865	2756.31	2451	5511	2354.99	860	3537	1351.07	1395	3985	3453.85	6885
chr17:29663465-29663589	AMPLP238336948	NF1	125	36	6680	5935.34	3806	4798	6147	2077	5376	6662.78	3844	3247	4510.23	1436	3837	6272.37	1958	2522	827.44	3005	2881	580.832	2496	2599	1311.66	4242	4	1123.78	1010	1079	401.792	1090	1874	503.136	5706
chr17:29663616-29663735	AMPLP240002093	NF1	120	37	3734	4880.19	1885	3318	9535.16	1250	2393	10061.1	2763	1943	5176.07	2098	2314	10144.5	2130	1556	305.775	505	1870	454.467	2711	2055	710	3249	1105	1533.49	243	871	690.55	1676	1410	308.258	5105
chr17:29663724-29663829	AMPLP240025344	NF1	106	47	6348	14849.5	1903	5622	21713.8	1615	7071	26374.3	2965	4129	15511.1	2533	4986	24345.2	1938	4275	1234.24	952	5876	1587.94	1305	6416	2028.8	1601	2756	2419.01	447	2322	1384.33	1042	2757	2965.63	4632
chr17:29663830-29663935	AMPLP240038917	NF1	106	46	8582	16159.6	4863	7037	17985.3	2862	8416	19119.1	5401	5261	12929.7	1887	6578	17270.5	3946	3687	1280.82	4219	4961	1302.48	2900	5030	2011.62	5940	22	2140.92	1143	2255	774.538	1327	2453	1318.17	7163
chr17:29664381-29664455	AMPLP239206598	NF1	75	30	1602	8328.45	358	3664	10757.4	258	1937	10491.7	670	1363	6386.11	741	1738	9810.95	269	1097	815.387	73	1483	874.787	1091	1634	1552.27	1083	1062	1810.52	62	618	360.04	244	627	373.787	1043
chr17:29664441-29664521	AMPLP239213121	NF1	81	39	4250	17630.6	838	4708	25275.1	755	6117	26938.2	1451	3781	17893.6	1393	4841	27858.9	3960	3085	1141.11	113	5928	1912.42	1043	7000	1861.21	1042	4084	4278.26	120	1524	1196.54	742	1654	2688.05	2921
chr17:29664505-29664591	AMPLP239220201	NF1	87	42	3027	11682.6	2341	3016	13759.9	958	4127	13425.1	2284	2460	10811	870	3520	11976.3	218	1731	1072.47	1925	3962	1139.69	2036	2891	1376.78	3119	27	2679.87	648	793	444.69	481	562	480.862	2278
chr17:29665074-29665158	AMPLP241493432	NF1	85	37	5049	17311.1	4003	5561	24142.2	1462	7010	35027.1	4560	4547	17695.2	2776	6115	27961.8	884	5674	1162.41	2931	9156	1683.59	5482	10619	1616.64	8346	6550	5798.79	1224	1451	894.777	1208	2131	626.729	4565
chr17:29670003-29670126	AMPLP235871506	NF1	124	48	5918	12427.5	1197	4489	16121.7	909	4572	15271	1749	3280	11697.3	1582	3287	17482	2409	2431	953.274	530	2967	1034.83	592	3202	1098.23	741	1826	2189.73	162	1511	1292.91	810	2496	2619.22	3029
chr17:29670148-29670253	AMPLP235874062	NF1	106	25	126	200.292	1064	145	528.085	330	176	670.406	860	178	903.245	389	122	526.17	1570	69	80.0283	649	619	145.594	679	153	233.198	972	0	556.859	147	80	18.6132	247	101	40.6604	1632
chr17:29676084-29676199	AMPLP235992734	NF1	116	37	3058	8350.27	821	4849	10342	523	2697	14853.1	1176	1596	7608.9	942	2198	12796.9	3255	1774	978.707	133	2448	771.56	1739	2434	971.06	1728	1065	1309.12	62	709	718.078	556	905	422.888	2071
chr17:29676167-29676250	AMPLP235996736	NF1	84	28	7012	16610.3	1301	7898	20886.6	997	9114	24619	1790	4914	16224.4	1489	6985	23207.6	1292	6238	1816.76	640	11979	2192.62	1295	12132	2016.38	1311	6582	5455.92	220	1461	976.726	749	1804	1877.43	2862
chr17:29676264-29676364	AMPLP235997411	NF1	101	32	5326	14441.5	2744	4756	16108.7	1295	5911	15126.6	3175	3306	13738.5	1069	4497	12992.7	1605	3321	1160	2601	4852	1385.03	2155	4818	1501.19	3477	22	3795.67	816	733	602.891	575	1033	672.861	2960
chr17:29677200-29677295	AMPLP239686717	NF1	96	36	10475	18272.4	7002	7760	32728.9	3529	9066	47544.8	8936	6284	19576.6	5650	7390	36864.9	1945	5891	1332.27	4654	6573	1896.75	7944	6318	2391.28	11711	4515	5242.07	1887	3749	1519.84	2897	4286	1190.6	10057
chr17:29677265-29677390	AMPLP239718463	NF1	126	40	5678	9270.79	1724	3853	10940.6	1510	3959	15838.7	1933	2757	9431.4	1891	2550	14695.6	4640	2007	592.278	750	2962	790.627	958	3152	1398.55	1406	1887	2152.59	435	2188	1709.68	1565	2777	2849.23	5261
chr17:29679198-29679323	AMPLP237980984	NF1	126	52	5691	5579.93	2023	4154	5921.33	965	5148	5402.57	1980	3220	5294.91	650	3876	5896.32	1049	2455	631.206	1553	3437	373.198	1075	2472	601.77	1477	8	609.691	297	1069	449.23	561	1456	446.294	3422
chr17:29679324-29679411	AMPLP237993791	NF1	88	52	3571	11830.1	2123	5140	18397.7	1256	4800	19212	2812	3506	11513.2	2029	4363	16811.1	2339	3570	783.205	1227	4466	1360.27	3871	3549	741.216	2851	1644	1181.69	258	1307	583.545	918	1662	487.591	3456
chr17:29679416-29679528	AMPLP237994921	NF1	113	22	200	439.761	1223	205	1525.44	897	183	1955.9	1328	202	1987.59	1221	233	1603.26	1794	150	152.496	388	874	222.602	670	536	388.115	671	454	1761.38	229	124	143.469	646	219	222.894	3297
chr17:29683386-29683504	AMPLP235935272	NF1	119	34	1557	6320.84	1064	1290	5989.76	441	1727	6734.97	873	1056	5657.42	281	1253	6322.08	775	370	753.445	822	921	425.454	782	460	1034.36	873	1	1404.95	264	198	419.647	265	277	462.588	1557
chr17:29683505-29683574	AMPLP235938569	NF1	70	32	3811	10358.2	2175	4661	16233.2	1123	4322	20067.3	2916	2966	10573.6	1575	3771	17410.7	1388	3774	889.8	911	4753	1345.54	3389	4455	1225.33	3756	2989	2155.83	467	1403	476.5	801	1330	488.229	3137
chr17:29683560-29683636	AMPLP235940833	NF1	77	27	5747	12437.7	2427	5732	18278.1	2403	6292	19751.3	3762	4747	14587.1	2364	5704	23531.4	3423	4723	1155.81	1588	8323	1573.47	1920	9008	1820.4	2217	6049	3461.92	959	2067	1114.31	1303	2031	1618.75	6097
chr17:29683947-29684057	AMPLP241766339	NF1	111	44	1030	9178.04	840	892	9667.26	474	1222	10130.9	899	775	7282.35	156	866	8453.93	806	323	781.351	688	582	721.694	404	379	879.063	606	5	1706.11	203	216	553.829	234	291	674.396	1195
chr17:29684058-29684146	AMPLP241777431	NF1	89	41	3064	8649.18	1750	3501	15117.6	823	4177	21404.9	2349	2710	10477.9	1659	3732	14653.1	2852	2656	772.124	556	3796	882.64	2587	3901	800.247	3355	2526	1911.38	254	1132	571.843	904	1373	479.64	3097
chr17:29685406-29685527	AMPLP238959080	NF1	122	35	7209	10110.1	1654	5078	12831.8	1258	5164	13475.8	2042	3282	8849.11	2004	4242	15036.3	4541	3028	938.5	594	4252	1013.62	939	5148	1438.42	1251	2996	2910.38	364	1184	1180.22	1190	2334	1825.39	4851
chr17:29685533-29685646	AMPLP238961013	NF1	114	44	3088	13126.4	2385	2638	17700.3	1336	3183	18396.4	2498	2140	13432.3	769	2433	15264.5	1376	1460	953.956	1990	2155	1119.34	1388	1274	1512.78	2164	7	2510.8	667	1107	838.254	812	1130	1283.67	3061
chr17:29686003-29686086	AMPLP236222301	NF1	84	30	3974	10158.1	1146	4371	14147.4	599	3999	16173.9	1539	2762	10022	1201	3877	13773	3179	2604	799.024	268	3818	830.619	2094	4042	1197.3	2003	2275	2660.71	142	1199	373.536	613	1196	368.464	2152
chr17:29687520-29687638	AMPLP235180806	NF1	119	55	2929	11195.2	639	2791	12892.2	445	3345	15726.8	851	2058	10717.9	619	2301	12580.3	6888	2476	1273.45	366	3512	1108.94	514	3576	1092.41	546	1830	1837.46	98	871	678.706	362	1150	1350.33	1271
chr17:29687638-29687763	AMPLP235203153	NF1	126	53	3882	10081.2	1891	3251	11025.5	1253	4253	12771.7	2138	2672	10701.6	758	3043	9284.94	2847	1470	945.651	1771	2794	915.119	1421	2731	1115.62	1639	23	1691.52	346	766	664.54	592	836	1046.23	2627
chr17:29701029-29701152	AMPLP258080174	NF1	124	65	5434	17166.6	2156	5551	32114	1154	5503	41076	3130	3086	14964.3	1994	4248	33416.3	802	3776	1324.27	533	4717	1707.19	3543	3496	1649.02	3662	1272	2896.11	139	1375	842.613	832	2068	762.524	3868
chr17:29701153-29701267	AMPLP258106547	NF1	115	50	7168	15455	1736	6177	21647	1347	7379	24751.6	2364	4119	16180.9	1730	5102	27353.6	3293	4994	1346.72	1008	8746	1609.59	1332	7980	1702.7	1425	3157	2799.03	312	1890	1152.3	971	2500	2031.71	4264
chrX:41196592-41196714	AMPL7159992223	DDX3X	123	56	656	3639.69	257	2272	7369.82	211	561	4622.55	250	926	7276.56	609	1051	8320.23	1194	930	412.228	124	961	256.333	536	1160	293.382	545	1445	1713.16	56	389	615.407	320	289	176.382	643
chrX:41196654-41196774	AMPL7159992264	DDX3X	121	47	3440	6959.44	1236	4759	18840.3	1402	2251	9073.41	1013	3961	13660.2	2128	3746	21750.2	2027	3135	781.306	853	2635	763.413	672	2738	1063.17	755	3983	3895.53	595	2422	1716.68	1169	1825	1801.54	2820
chrX:41198211-41198333	AMPL7159772039	DDX3X	123	33	599	3545.01	774	904	6902.4	693	514	3170.33	685	959	7295.94	501	957	6411.98	2354	717	302.919	901	704	165.902	442	473	438.813	803	2	3476.98	757	400	274.667	369	392	173.041	1276
chrX:41198318-41198425	AMPL7159771976	DDX3X	108	47	2735	6015.35	757	4248	19099.9	516	2118	10905	832	3238	13357.3	1968	3401	16401.2	85	3301	1023.38	274	2098	469.241	1304	2613	788.157	1848	3958	5846.45	200	1333	771.204	753	928	258.444	1848
chrX:41201947-41202065	AMPL7159772007	DDX3X	119	45	2817	4557.55	782	4231	11190.1	1057	2007	4890.91	787	3146	7560.79	1789	3230	8315.75	942	3639	748.815	662	2700	337.487	472	2883	540.059	535	4633	3715.07	574	1365	548.395	775	1156	679.597	1828
chrX:41202005-41202101	AMPL7159772041	DDX3X	97	38	912	5274.38	543	1546	9508.66	528	831	4500.55	497	1197	7824.82	260	1294	8775.76	4527	809	559.742	915	673	575.938	399	410	630.206	577	51	3077.15	627	294	486.01	185	250	414.608	616
chrX:41202094-41202214	AMPL7159992225	DDX3X	121	43	2482	5775.03	716	5309	13710.7	713	1492	7675.64	777	2264	9894.43	1452	2500	14720.9	2010	2322	1066.98	280	1431	456.43	1080	1517	731.016	1153	2486	3548.41	265	1088	739.372	832	1018	375.157	2172
chrX:41202413-41202536	AMPL7159771979	DDX3X	124	46	2047	4668.98	535	3114	10169.6	672	1276	4888.51	476	2276	9195.85	1040	2355	9503.99	1927	1898	404	393	1750	294.855	221	2209	359.371	283	4914	3104.12	451	1113	638.589	560	918	769.952	1721
chrX:41202477-41202596	AMPL7154274375	DDX3X	120	49	651	2603.69	500	1218	4345.02	375	546	1670.53	300	966	4614.51	174	1054	3558.72	4725	266	375.2	449	406	132.992	197	412	278.517	407	16	1556.39	299	131	299.65	228	91	149.342	983
chrX:41202593-41202711	AMPL7159772042	DDX3X	119	43	1907	5537.13	423	3238	16134.5	366	1461	8797.32	420	2383	11357.9	1122	2499	13544.4	695	1973	603.571	38	1289	338.849	530	1643	468.664	751	2940	6041.66	82	970	745.655	528	832	256.176	1369
chrX:41203259-41203373	AMPL7159772043	DDX3X	115	48	2497	4090.1	551	3296	9888.95	869	1496	4879.77	587	2569	7555.09	1334	2549	8833.57	2168	2680	481.287	626	1882	253.852	382	2224	465.644	381	3537	2513.51	534	1340	538.461	602	1224	631.104	1615
chrX:41203367-41203487	AMPL7154280236	DDX3X	121	33	732	3544.81	393	1065	7016.07	256	565	2682.42	233	921	7395.78	246	1025	6741.66	3929	622	553.074	512	560	258.083	201	325	375.917	335	1	3702.99	249	225	300.223	163	211	227.182	635
chrX:41203472-41203548	AMPL7159772009	DDX3X	77	30	1739	4982.83	415	4323	14135.9	659	1314	6038.95	514	2494	8992.43	1002	2633	13154.1	2746	2383	974.623	213	1732	813.117	1359	1587	738.026	1086	2297	3004.44	179	1070	414.61	698	726	386.558	1673
chrX:41203531-41203631	AMPL7159772045	DDX3X	101	49	5331	7473.73	1467	9181	22331.1	2318	3830	9693.55	1424	7068	15243.5	3463	7021	19554.6	4317	7141	2011.51	2227	5562	1162.21	1191	4945	1179.07	955	5547	3511.16	968	3382	1106.49	1213	2515	1207.78	2939
chrX:41203585-41203697	AMPL7159771981	DDX3X	113	36	3740	3940.23	1323	5730	7594.62	1479	1838	2311.15	1167	3608	7462.27	886	4080	6540.5	2265	4169	1487.82	3258	2896	847.947	944	2025	615.858	1225	18	2648.1	885	697	514.08	571	1079	431.885	2738
chrX:41204384-41204501	AMPL7155776604	DDX3X	118	46	2485	4454.84	756	4026	11954.2	1089	1457	7184.13	906	2547	8912.5	1984	2464	13041.1	1381	2251	728.636	353	1258	395.932	1286	1305	478.636	1480	2117	2557.31	306	1346	754.415	1339	1060	331.348	2826
chrX:41204448-41204567	AMPL7159772046	DDX3X	120	53	3970	6130.84	1156	5519	14537.4	1560	2512	7350.27	969	4149	11472	2292	3865	14560.4	2428	3664	1031.2	1054	2384	555.967	648	2757	695.342	799	4102	2860.22	527	2365	1090.48	1053	1792	1346.34	2477
chrX:41204526-41204646	AMPL7159771982	DDX3X	121	36	1873	3866.39	1878	2609	10226.9	2255	1428	5050.63	1467	2309	8584.16	1573	2636	10495.7	966	1918	637.984	3671	1492	384.694	1054	1271	687.397	1744	4	3523.01	1821	971	516.496	1107	953	435.223	3856
chrX:41204594-41204704	AMPL7159772010	DDX3X	111	29	867	3127.83	249	1905	8925.56	349	613	3920.75	393	1015	6540.86	1350	1123	7461.21	441	1035	647.811	36	892	273.865	894	891	552.342	1023	1243	3010.16	48	364	410.432	569	316	194.793	1165
chrX:41204677-41204783	AMPL7155778275	DDX3X	107	44	2597	6205.45	438	4751	18912.1	701	2007	7760.48	589	3289	14235.6	1080	3806	22097.7	3476	3663	1392.81	400	3060	698.673	426	2810	849.645	453	5001	4844.95	249	1218	1032.79	597	967	1019.16	1430
chrX:41204783-41204908	AMPL7159771983	DDX3X	126	52	3022	6583.27	1489	4331	12666.5	1630	2189	5364.73	1307	3411	10741.9	915	3342	11215.6	530	2760	1028.99	3098	1864	587.143	806	1287	624.587	1092	5	3246.94	1046	1405	742.46	730	1134	580.421	2987
chrX:41205431-41205550	AMPL7159772011	DDX3X	120	47	1274	3062.27	257	2483	8170.77	265	896	4580.1	306	1531	6161.12	800	1590	7353.19	720	1585	603.7	111	946	280.625	525	1146	360.225	718	1449	1768.52	77	689	540.567	527	540	272.617	1341
chrX:41205486-41205601	AMPL7156853902	DDX3X	116	55	1802	8248.03	429	2876	23687.5	694	1543	12546.3	517	2228	15592.8	1173	2194	28367	1355	2213	1773.45	256	1456	1106.01	468	1461	1365.28	425	2679	4816.44	203	1223	2106.41	766	856	2107.54	1959
chrX:41205588-41205703	AMPL7159771984	DDX3X	116	49	964	4047.58	413	1397	6718.4	484	851	2921.91	407	1288	5890.51	415	1355	5938.87	1443	864	557.422	754	661	286.328	290	651	301.491	498	11	1876.27	369	289	434.216	272	277	233.741	974
chrX:41205668-41205765	AMPL7159772012	DDX3X	98	30	2383	5626.19	1616	4666	20128.4	1388	2011	10571.2	1496	3501	14886.9	2795	3804	19979.2	3640	3528	1081.68	1013	3117	576.582	2460	2711	821.786	3120	5792	7012.81	938	1359	746.418	1315	1001	346.112	3148
chrX:41205758-41205858	AMPL7159772047	DDX3X	101	39	5077	8220.52	1100	7659	21411.5	1229	3787	9566.99	906	5632	13970.7	2163	6611	23197.1	2041	6065	1157.45	896	4058	693.535	481	5212	960.525	884	10338	6708.24	809	2294	918.297	699	1782	1016.64	2116
chrX:41205816-41205923	AMPL7158045372	DDX3X	108	40	1052	5040.88	564	1614	9126.77	415	975	3917.79	412	1449	8022.54	357	1557	8358.5	1954	774	730.704	824	746	546.12	361	640	476.87	605	18	3779.09	557	360	585.139	299	286	424.778	1001
chrX:41206085-41206199	AMPL7159772013	DDX3X	115	41	348	3545.07	122	1402	10653.2	126	309	6033.95	149	457	7908.2	408	511	10381.3	882	355	446.591	32	352	217.452	277	340	431.635	371	513	2891.29	46	245	539.887	184	168	226.47	528
chrX:41206128-41206250	AMPL7155777483	DDX3X	123	48	3631	7639.13	1069	5073	20621.4	1602	2310	9551.41	1168	3793	15515.1	2467	3922	23891	294	3614	1066.29	914	2611	675.228	710	2502	931.569	644	5169	6139.35	796	2068	1437.15	1017	1490	1216.9	2492
chrX:41206216-41206334	AMPL7159771985	DDX3X	119	50	3348	6892.55	1371	4649	14126.2	1415	2674	6717.59	1109	3898	11307	927	3847	12661.8	536	2971	870.496	2125	1779	555.706	743	1711	765.361	1144	88	4608.34	1032	1793	723.58	650	1322	646.513	2207
chrX:41206818-41206907	AMPL7157345039	DDX3X	90	30	1939	4961.63	650	4225	15221.4	643	1328	6819.43	655	2560	11133.4	1767	2534	13637	1188	2775	1098.99	343	1920	720.911	1290	2195	748.022	1934	3179	4266.71	249	1073	488.133	835	811	290.522	1783
chrX:41206903-41207018	AMPL7153037269	DDX3X	116	54	2518	4767.26	665	4169	11717.8	1161	1836	5315.27	695	3053	8850.77	1327	2894	11936.9	2089	3195	805.129	782	2017	596.862	395	2118	567.612	416	3335	2806.52	475	1808	898.897	952	1392	1134.1	2115
chr12:46123589-46123712	AMPLP272899388	ARID2	124	68	3197	6756.75	3505	5452	27255.3	3276	2967	15363.5	3245	4153	12286.2	4823	4521	24269.6	2835	6893	1837.99	7200	8202	2605.71	17772	5681	3957.92	19045	4390	5700.83	2571	4937	2740.85	7147	3297	1204.93	12555
chr12:46123804-46123889	AMPLP273048706	ARID2	86	48	581	2954.81	193	1040	7498.05	324	608	3513.41	209	664	5180.42	377	953	7007.59	990	2110	834.43	321	3256	1484.19	889	3369	1201.63	849	2947	2727.64	337	553	588.605	358	376	715.767	905
chr12:46123879-46123963	AMPLP273049324	ARID2	85	42	2864	5006.6	1404	5306	9858.81	1364	2914	4069.61	1225	3866	6966.96	633	4438	7129.02	1367	5880	1411.72	4377	9126	2470.25	4043	6903	2150.44	6132	105	4172.11	2019	2585	850.2	1171	1606	678.482	3623
chr12:46124982-46125072	AMPLP274078500	ARID2	91	40	3890	8899.36	1231	7024	16679.7	810	4706	15167	1785	3427	10886.8	2180	4982	16348.1	1005	3729	1220.57	443	6271	1218.93	4793	7586	2059.13	5821	10769	8295.45	908	2273	1072.43	1326	1629	390.088	2744
chr12:46125073-46125175	AMPLP274083392	ARID2	103	34	8960	16429.6	2395	9643	29759.1	2632	8683	25126.3	3334	7035	18644.9	3584	8490	38252	2257	7213	1831.55	1511	10141	2645.66	2448	14175	3657.31	3386	21063	19856.1	3457	4902	2754.96	2910	4191	2592.58	7387
chr12:46205196-46205280	AMPLP272828560	ARID2	85	38	5059	10879.7	2995	6058	16659.4	2520	5843	13185.7	3523	4971	12476.3	1255	5694	16178.6	1705	3777	1433.81	4258	4568	1754.56	2862	2502	1579.84	3619	77	7784.29	3874	3192	1319.89	1730	2190	1169.15	4465
chr12:46205274-46205354	AMPLP272834131	ARID2	81	34	6526	12549	4779	9040	27758.4	4072	7508	32553.5	7172	6758	16660.8	4941	8026	35188.5	2052	7750	1608.6	5011	8547	2462.83	9606	7541	2074.51	10332	16000	13151.4	6018	6024	1821.54	4912	4085	1245.54	8739
chr12:46211394-46211510	AMPLP273375148	ARID2	117	36	3209	6052.44	1499	2092	9791.14	1292	2260	11175.2	1729	2301	8437.13	2103	2314	12089.7	1785	1749	632.171	548	2541	686.094	1172	2511	1316.1	817	5426	6616.33	1499	2843	2438.03	2688	2292	2533.91	5763
chr12:46211508-46211579	AMPLP273378128	ARID2	72	27	3666	7885.42	2897	4517	12613.6	2412	4352	11478.3	3439	4044	10522.9	1366	4642	13852	3321	2869	790.181	3911	4960	1429.61	3066	3754	1526.51	4893	829	9271.35	5713	2648	906.986	1899	1869	1083.88	5142
chr12:46211580-46211660	AMPLP273380946	ARID2	81	32	3567	9758.94	1491	5695	20792.1	1426	3802	22632.8	2744	3437	12525.2	2427	3792	24364.4	2632	3555	1280.36	796	4229	1849.7	4502	3638	2079.84	4165	8488	9935.06	1650	3280	1698.26	2244	1910	931.333	3790
chr12:46215132-46215226	AMPLP272861654	ARID2	95	18	255	122.179	1614	225	319.432	1476	198	580.105	1810	282	498.968	2249	189	875.832	1317	52	19.4	416	160	39.9895	1235	120	71.8632	1440	452	9109.68	1869	386	107.053	1817	285	90.0842	5147
chr12:46215230-46215305	AMPLP272861795	ARID2	76	23	987	3470.89	1449	1885	6066.22	963	1904	5870.68	1744	1590	5529.91	658	2347	6059.82	1133	1479	383.566	1417	3509	525.632	1401	2192	832.737	1885	75	7397.01	2393	1201	244.868	772	834	176.329	2585
chr12:46230318-46230412	AMPLP273415698	ARID2	95	28	3492	6885.88	1509	4378	17216.6	690	3971	15139.4	1792	3940	11463.3	1939	4665	14845.5	1874	3707	1012.93	785	4870	1041.04	2678	3763	1031.13	2957	5976	8553.61	767	2129	999.642	1466	1982	521.495	3796
chr12:46230413-46230516	AMPLP273416843	ARID2	104	26	804	3485.74	843	1098	8496.74	875	1007	8166.98	1158	1015	7512.44	1172	1195	10328.6	2415	929	642.019	475	2123	677.24	727	1796	941.087	768	4073	6078.46	805	859	1404.7	1365	841	1107.02	3461
chr12:46230424-46230545	AMPLP273643059	ARID2	122	33	2218	4602.32	1684	2090	5860.12	1228	2107	4470.99	1637	1778	5380.58	703	1960	5478.98	2702	1202	583	1678	1623	625.861	1070	1243	651.484	1548	6	3678.61	1669	938	688.057	1257	1058	437.803	4123
chr12:46230546-46230658	AMPLP273647102	ARID2	113	49	3269	7448.32	1081	4294	14762	724	3295	14556.8	1604	2909	10543.8	1576	3484	14635.1	804	2864	828.044	349	3121	750.239	1543	2884	677.637	2051	5970	6643.79	611	2524	1348.48	1658	2008	533.442	3816
chr12:46230659-46230776	AMPLP273659227	ARID2	118	45	4001	9025.32	1109	4294	16325	1005	3641	12916.2	1353	3181	12002.6	1662	3537	17258	992	2772	798.831	397	4154	796.695	759	4410	891.297	752	8079	9433.58	877	2649	2182.02	1959	2140	1899.58	5848
chr12:46231079-46231191	AMPLP273700480	ARID2	113	35	3046	7232.15	2270	3384	12365.2	2320	2857	12905.8	2894	2442	10447.4	962	2600	12873.3	968	1254	713.673	2485	2160	869.504	1624	932	1391.68	2416	12	8111.27	3138	2231	1578.73	2406	1493	1553.27	5705
chr12:46231221-46231332	AMPLP273577360	ARID2	112	30	1376	3248.21	486	2354	8250.88	482	1576	9977.73	951	1373	6219.91	898	1670	11062	857	1041	394.161	80	1471	454.545	1338	1565	786.5	1340	3110	5685.25	267	1231	1115.72	1644	1041	512.295	3406
chr12:46231330-46231402	AMPLP273580586	ARID2	73	28	2105	7179.85	990	3134	14010.2	1169	2651	11797.2	1607	2523	11251.2	1390	2969	15130.2	1839	2336	924.534	615	4072	1372.12	943	3801	1530.89	897	9113	8768.23	1584	2895	1637.67	1113	1643	2385.58	2543
chr12:46231400-46231473	AMPLP273581895	ARID2	74	31	4142	12726.3	4049	5283	19961.2	2988	5814	17140.3	4184	4521	15054.7	1738	5781	19447	1806	3000	1441.5	4688	4776	1774.01	3405	3463	1821.3	5179	472	9792.57	6161	2452	1482.77	1956	1566	1250.28	6913
chr12:46231464-46231539	AMPLP273583443	ARID2	76	22	1888	5058.54	925	3496	12852.5	783	2704	13859.9	1619	2456	8956.07	1672	3139	14492.2	1433	1859	843.566	184	3056	1215.26	2219	3060	1163.32	3027	8259	8958.36	707	1403	726.974	1400	1110	491.303	3592
chr12:46233058-46233176	AMPLP272963226	ARID2	119	39	1979	6101.66	448	2142	9463.7	503	1726	8782.93	664	1901	8758.3	767	1993	11867.1	547	1370	564.05	368	2659	659.571	366	2131	776.269	346	3667	4308.81	346	1408	1353.08	737	1248	1476.5	1664
chr12:46233177-46233296	AMPLP272971441	ARID2	120	50	4926	8563.63	2266	4745	12763.3	1409	4479	10072.2	2283	3365	11004.3	1170	4764	12859.1	1139	2786	1023.98	2481	3376	975.758	1576	2371	993.825	2659	41	6319.89	2031	2294	1332.97	1461	1748	1062.24	4001
chr12:46240569-46240665	AMPLP273456673	ARID2	97	31	3418	6000.24	1211	4301	7890.54	861	3246	7769.93	1705	2998	6359.94	1636	3451	9351.32	1112	2554	622.371	232	3245	596.237	2025	3694	1094.77	2526	7886	5096.43	710	2481	800.072	1651	1781	440.392	3820
chr12:46240657-46240748	AMPLP273456802	ARID2	92	37	2719	11823.1	487	3089	19709.6	685	3188	17852.4	1038	2438	14384.2	1190	2994	20179	1208	2130	1280.95	64	3253	1662.41	808	3707	1916.14	740	10395	12495.7	364	2166	1910.39	1146	1293	2562.24	2831
chr12:46242556-46242681	AMPLP274564223	ARID2	126	37	1630	4080.34	1674	1492	6609.35	1158	1410	5913.37	1861	1295	6221.75	652	1534	7557.1	576	748	283.167	1379	1483	361.008	1202	968	639.135	1900	10	5530.05	2061	1120	686.889	1493	828	599.889	4697
chr12:46242682-46242780	AMPLP274565212	ARID2	99	35	1613	5773.99	574	3955	7403.2	461	1660	8436.43	765	1478	6330.07	796	1799	9598.79	875	1241	563.364	135	1637	618.909	1288	1748	850.586	1374	3641	3659.74	362	1345	947.758	992	1061	414.879	2169
chr12:46243270-46243380	AMPLP273508156	ARID2	111	34	1585	7095.35	376	1694	10895.9	356	1654	10730.1	521	1433	10414	684	1637	11308.2	877	1506	683.414	181	2416	800.721	389	2921	958.46	375	5601	8433.81	325	1157	1448.32	609	974	1629.95	1647
chr12:46243379-46243452	AMPLP273510104	ARID2	74	35	6957	12177.2	4031	8233	18394.9	3666	8146	16638.6	5238	6655	13268.9	2017	8464	19984	523	5537	1669.27	6172	7248	2595.86	4301	5583	2411.69	7520	1027	10567.1	7513	4883	1834.28	2829	2695	1846.73	11775
chr12:46243452-46243535	AMPLP273520201	ARID2	84	37	2075	8064.69	1038	3597	18991.1	539	2978	17566.5	1246	2309	13167.2	1368	3146	17700.9	1678	3126	743.381	624	5166	1264.74	3238	4271	949.857	2642	8964	10794.1	796	1252	1511.68	859	996	650.286	1679
chr12:46243536-46243646	AMPLP273523154	ARID2	111	26	370	929.892	972	401	2680.81	1032	344	3229.18	1380	409	3051.01	1416	475	2096.04	546	379	222.342	587	1320	277.333	727	1134	470.387	832	2138	5902.68	1352	491	454.946	1856	472	432.91	6318
chr12:46243787-46243899	AMPLP274418510	ARID2	113	44	1187	5566.78	775	1389	8721.37	692	1404	7167.18	1013	1111	7253.36	313	1279	8607.06	1221	777	786.38	1055	1059	599.814	608	444	836.788	783	4	5139.72	1009	858	950.053	766	536	634	2329
chr12:46243900-46244018	AMPLP274435304	ARID2	119	49	4237	9252.24	853	6675	19345.9	699	4531	20526.1	1587	3205	12369.3	1539	4096	21321.3	1378	3911	1366.14	291	4311	1076.84	2201	3137	1217.83	2127	5638	6688.87	339	2270	1601.24	1515	2036	631.487	3149
chr12:46244019-46244144	AMPLP274459612	ARID2	126	55	5407	10408.4	1336	6205	19674.9	1920	5161	18594.6	2399	4050	15103	2234	4668	24659.5	1498	4770	1360.99	1303	4955	1406.21	986	4549	1233.37	1108	9031	8395.35	1096	4430	2743.68	2538	3319	2221.4	6167
chr12:46244145-46244226	AMPLP274484547	ARID2	82	37	3469	10989	1677	4550	18421.4	1698	4743	16451.3	2046	3607	12936	890	4331	17582.5	473	3810	1575.96	2673	4397	1756.29	2303	2392	1514.21	2371	311	8425.91	2637	2819	1266.6	861	1634	1012.07	2891
chr12:46244227-46244350	AMPLP274491731	ARID2	124	56	5373	11501.4	2557	7199	28759.2	1902	5878	31895	3950	4736	17817.1	3421	5324	28378.6	3374	5132	1509.66	1506	4747	1371.77	4349	3595	1300.15	4262	6265	10317.3	1296	4014	2734.28	3264	3060	992.347	6441
chr12:46244351-46244467	AMPLP274438194	ARID2	117	54	563	7939.57	208	654	14368.1	175	834	13445.5	328	639	12191.7	392	684	13000.2	1100	750	1183.67	94	1082	942.735	212	856	774.077	152	1482	5049.39	98	577	1559.83	231	390	1642.04	606
chr12:46244468-46244562	AMPLP274473703	ARID2	95	39	8447	16552.8	3759	10511	24275.5	3311	11189	22662.8	5373	8704	19467.9	2208	9195	23505.4	1513	10344	2184.91	7392	9281	2792.01	4201	7154	2080.56	5255	505	11604	4239	5450	1510.24	2280	4337	1307.98	6855
chr12:46244563-46244690	AMPLP274491275	ARID2	128	61	4486	9238.73	2297	6019	20341.8	1728	5378	24945.5	3227	4151	13669.9	2103	4888	24302.6	2350	5610	1478.2	2128	5357	1503.57	3864	3948	989.789	2869	5649	5570.34	961	3324	2578.25	2150	2724	850.031	4934
chr12:46244691-46244793	AMPLP274518607	ARID2	103	49	4134	10921.8	1269	5305	21267.3	1410	4953	15451.1	2175	4232	15246	1987	4600	22103.9	2540	6171	1310.36	1480	7513	1670.55	1379	5037	1128.91	886	7294	5560.71	1069	3705	2225.69	1537	2444	2071.71	4131
chr12:46244794-46244898	AMPLP274434358	ARID2	105	52	4792	9030.56	1768	6456	14656	1617	5690	11539.3	2457	4613	12609.3	1146	5098	11679.3	769	2614	1749.71	3497	5922	1713.75	2539	3713	1183.78	2588	426	5201.34	1863	1360	1154.5	1279	778	948.771	4652
chr12:46244899-46245025	AMPLP274457301	ARID2	127	63	5709	9816.84	2813	7179	26942.1	2290	6218	23913.5	4277	5034	14884.6	3753	5802	25470.2	8743	5873	1656.06	2952	6334	1712.77	5019	3394	967.016	4103	4120	5577.3	923	3488	2615.37	3138	2951	757.551	6801
chr12:46245026-46245113	AMPLP274473710	ARID2	88	45	5448	11924.8	1350	8137	22974.9	1901	7656	15945.2	2046	6486	15264.5	2432	7556	24526.7	1498	9297	1927.38	1952	11968	2614.41	1617	7341	1263.88	1222	10476	6177.31	1046	3892	1934.27	1882	3152	2586.8	4846
chr12:46245114-46245246	AMPLP274487647	ARID2	133	73	2511	7656.38	1096	3457	12477.5	821	3331	8192.86	1483	2633	11465.3	626	2996	8377.52	2209	1189	913.97	1560	2511	1042.69	915	1426	493.098	847	16	2909.74	335	644	1193.05	904	483	840.504	3052
chr12:46245233-46245354	AMPLP274506632	ARID2	122	63	3572	9677.4	929	6143	26889.4	577	5119	26014.5	1396	4173	17120.3	1610	4891	23591.2	1346	4598	1128.01	393	5930	1332.72	2360	3198	885.246	1429	3796	4647.92	160	2924	2205.03	1334	2199	815.23	2543
chr12:46245355-46245480	AMPLP273523428	ARID2	126	59	3715	10477.1	856	4776	19695.8	991	4284	17295.1	1308	3233	15943.6	1563	3655	23554.5	1333	3719	1335.56	580	4749	1317.64	838	3118	786.087	595	4261	4605.85	316	2912	2590.2	1450	2476	2615.08	3908
chr12:46245481-46245587	AMPLP273556611	ARID2	107	56	4574	10912.8	2440	5873	18285.4	2261	6095	13451.2	3352	4833	14669.7	1233	5352	15222	1016	4724	1551.39	4040	5197	1598.49	2191	3049	1063.68	2471	49	5819.88	1765	3637	1486.36	1576	2352	1147.79	4750
chr12:46245588-46245721	AMPLP273572061	ARID2	134	57	3923	7974.02	1444	5323	19108.2	893	3990	19836.6	1933	3982	13036.6	1738	4339	19533.1	2790	3898	1031.43	1156	4652	1013.9	2356	2872	724.53	2242	5300	5843.19	555	3035	2202.34	1985	2584	674.008	4182
chr12:46245718-46245838	AMPLP273582289	ARID2	121	55	3443	9851.28	931	4638	21290.9	995	3514	16302.9	1251	2860	16479.8	1310	3255	24637.5	1935	3723	1362.26	460	4522	1299.78	806	3824	1135.26	547	4824	6650.01	466	2887	1930.31	901	1869	1674.36	2370
chr12:46245839-46245956	AMPLP273572534	ARID2	118	45	5007	10842.2	2568	6013	15998.1	2497	5159	11833.8	3394	4395	14243.1	1245	5062	14444.9	1574	2511	1782.15	4640	3804	1399.29	2577	2825	1686.47	3038	23	7295.65	2832	1965	1854.08	2073	1255	1249.48	7061
chr12:46245950-46246044	AMPLP273578432	ARID2	95	29	1654	5783.47	582	4218	11598.9	636	1916	13294.8	1057	1801	8432.24	1256	1972	14035.5	1400	1750	1079.11	227	1992	1088.97	2340	1721	1330.75	2132	2786	4564.36	285	1726	1565.52	1270	1232	940.768	2881
chr12:46246033-46246120	AMPLP273581612	ARID2	88	33	1951	5712.76	252	2553	10875.3	375	2450	9652.56	540	2002	9816.95	698	2232	12068.1	1313	1954	880.648	59	3252	900.83	595	3143	775.784	345	7398	6570.78	197	1457	1292.11	889	944	1655.73	3041
chr12:46246121-46246197	AMPLP273586664	ARID2	77	30	5879	14169.2	3833	7548	22150.6	3204	7919	17616.4	5249	6537	18216.2	2120	7354	20966.7	2195	6861	1737.68	6431	7483	2421.87	4200	5809	1743.17	6481	768	13141.1	5823	3788	1940.97	2447	2717	1215.62	10682
chr12:46246198-46246292	AMPLP273599358	ARID2	95	41	7308	15857.3	2970	9450	36956.5	2176	9005	38887.1	4213	7168	22614.3	3679	8743	34015.2	989	7754	1587.95	3057	8531	1862.46	5456	6929	1595.34	5889	13593	16299.3	2547	4805	2096.85	2826	3824	823.516	5584
chr12:46246293-46246403	AMPLP274432685	ARID2	111	51	2849	7652.9	562	3552	14223.9	677	3252	10410.6	942	2505	10053.7	1082	2848	11676.7	1071	2844	920.874	355	4191	939.009	684	3415	748.378	496	6142	5703.93	467	2099	1300.71	909	1414	1597.75	2646
chr12:46246404-46246509	AMPLP274451720	ARID2	106	47	6801	12190.6	4745	7910	22204.1	4399	7605	20337.1	6935	5749	14852.5	3133	6721	22488.9	8140	5059	1694.86	6636	5740	1894.2	5343	3414	1908.11	6583	142	7419.29	4924	4950	1835.95	3780	3457	1773.39	9687
chr12:46246510-46246632	AMPLP274467277	ARID2	123	59	4045	10860.6	1210	5751	23542.1	759	4822	25435.2	1851	3924	16081.6	1756	4683	24353	3581	4040	1089.86	587	4333	1100.06	2255	3014	915.854	1987	5096	7669.01	469	3001	2079.52	1728	2372	725.398	3747
chr12:46246630-46246746	AMPLP274471919	ARID2	117	43	538	7970.74	208	579	13532.8	228	534	11532.3	257	490	10248.6	296	526	12246.4	4503	695	891.906	146	783	929.376	193	648	755.274	145	1176	6233.57	170	583	1426.18	278	459	1572.7	666
chr12:46254568-46254645	AMPLP272831478	ARID2	78	39	6208	13744.5	3613	6878	17714.6	3124	8436	14578.1	4447	6532	12976.9	1344	7528	19324.6	2180	5176	1129.13	4954	5632	2217.64	2851	4611	1414.88	4623	562	7379	4479	4147	1316.38	1872	3263	1263.99	5133
chr12:46254619-46254707	AMPLP272836461	ARID2	89	46	5272	13015.9	2988	8302	24275.3	1793	6635	30944.2	3637	5018	17162.9	3056	7189	32546.3	3280	6208	1617.92	2211	9086	1850.38	5954	7198	1376.12	5985	15102	6399.17	2330	3400	2111.72	2028	2455	760.236	5165
chr12:46254708-46254795	AMPLP272837313	ARID2	88	22	263	1211.48	657	341	2811.57	707	373	3244.26	929	361	2794.86	726	444	2196.82	2899	290	264.5	371	1050	422.057	527	917	523.909	582	3031	4239.55	989	380	293.75	874	274	320.204	2118
chr12:46285484-46285583	AMPLP273970301	ARID2	100	29	1348	5641.66	1360	1537	7168.91	940	1654	7633.31	1351	1434	6879.63	492	1724	8849.68	1048	581	709.02	1483	1313	859.92	1233	965	1019.12	1837	17	6905.52	1887	743	870.31	1062	504	425.17	2938
chr12:46285584-46285680	AMPLP273971325	ARID2	97	46	4888	10911.5	2590	6992	25237.4	2155	6258	31344.5	3949	4799	14497.4	3486	5984	30072.9	1884	4938	1291.56	1323	5356	1690.19	5281	5175	1819.58	5829	10153	11092	1888	4370	2125.96	3457	2929	1022.79	5454
chr12:46285681-46285772	AMPLP273979995	ARID2	92	30	63	1364.78	4	78	2193.07	14	77	2140.84	14	55	1755.86	13	86	1316.52	3079	57	388.576	0	96	185.837	6	74	473.457	12	96	1761.55	4	44	175.598	6	46	338.337	26
chr12:46285693-46285805	AMPLP273705807	ARID2	113	41	5162	11828.6	1917	5906	14924.7	1223	5293	12882.4	2191	3883	12784	983	5226	13752.9	3983	3365	1025.94	2100	4896	1200.07	1626	4315	1177.54	2676	111	10622.4	2148	1702	1248.25	1116	1566	843.292	3494
chr12:46285806-46285922	AMPLP273715941	ARID2	117	45	1473	6130.44	382	3563	11456.1	455	1500	14050.3	759	1068	7960.77	602	1347	14162.3	818	1092	924.573	141	1137	888.53	1213	1230	947.667	1043	2203	4384.94	232	1181	1509.19	1154	829	661.65	1894
chr12:46287143-46287243	AMPLP273679425	ARID2	101	49	4628	8128.05	1070	6038	14969.6	1304	6008	13418.3	1886	4433	10679.4	1356	5203	19323.9	1193	4603	805.356	820	6569	1298.05	882	6406	861.723	848	12089	4781.41	848	3372	1426.86	1863	2235	1413.83	4504
chr12:46287244-46287328	AMPLP273695315	ARID2	85	37	4424	13837.1	2547	6065	23011.9	2016	7203	19957	3464	5203	16133.8	1193	7116	20613.2	5003	4353	1341.8	3652	7110	1808.73	2820	5265	1819.48	3812	275	11881.2	3285	3140	1331	1351	1814	1022.79	3610
chr12:46287370-46287492	AMPLP274561382	ARID2	123	34	2806	7228.16	910	3410	13773.9	445	2646	15554.2	1225	2260	11444.9	1652	2937	15763.4	2033	2095	606.846	220	3276	662.821	1756	3386	843.22	2156	7453	12409	435	1057	1836.92	1102	1026	412.902	2022
chr12:46298694-46298780	AMPLP273975205	ARID2	87	29	4564	9158.38	1211	5095	16207.4	1524	5215	14840.5	1875	4228	12406.8	1724	4911	21379.8	1437	4589	1198.74	678	6427	1837.02	1310	6392	1344.78	1302	12791	8694.1	1410	2908	1783.01	1917	2451	2264.41	4538
chr12:46298773-46298891	AMPLP273977618	ARID2	119	47	2745	7182.43	1420	2732	9630.58	1061	3244	8414.42	1767	2436	8911.58	725	3160	9450.28	3640	1297	697.521	1594	2824	694.311	1140	1810	749.092	1677	25	5989.03	1221	856	968.815	1036	717	557.563	2605
chr13:48919224-48919312	CHP2_RB1_1	CHP2_RB1	89	25	1899	6215.66	1058	2067	4303.51	464	1655	10874.2	1390	1336	6164.48	1220	1083	7090.06	3181	895	380.506	111	1936	709.247	1984	2069	965.663	2357	3077	2525.69	421	1293	803.056	1356	1104	484.045	2913
chr13:48923140-48923255	CHP2_RB1_2	CHP2_RB1	116	27	359	1287.86	1183	205	1553.94	388	341	3668.68	1029	348	3205.31	904	247	2469.73	1619	193	125.345	108	1113	389.681	571	1244	590.733	909	1692	6029.4	427	362	628.422	1488	449	567.698	4451
chr13:48941602-48941724	CHP2_RB1_3	CHP2_RB1	123	33	3583	9812.78	2126	1564	5755.2	516	2479	8134.85	1527	1979	8736.05	804	1980	6359.52	1735	658	457.919	632	2003	558.398	1168	1479	1065.66	1842	5	4838.56	983	1038	923.935	893	1100	517.236	3311
chr13:48942598-48942711	CHP2_RB1_4	CHP2_RB1	114	36	4283	8771.77	1330	2639	8651.7	295	2830	16219.3	1392	2658	9502.81	1646	2185	10709.9	4120	1335	412.061	82	2683	593.509	1458	2438	1007.8	1960	2797	5708.39	148	2048	1394.23	1368	1925	540.798	2909
chr13:48953754-48953874	CHP2_RB1_5	CHP2_RB1	121	57	4656	9787.88	1567	2127	8457.51	603	2896	9739	1452	2638	9501.17	1692	2140	10480.9	1925	1618	672.81	464	3844	1185.35	958	3076	981.008	773	1804	1702.4	314	2282	1704.33	1923	2056	1723.59	4979
chr13:48955526-48955605	CHP2_RB1_6	CHP2_RB1	80	28	3194	9919.9	2652	1726	7594.06	879	3249	13075.4	2402	2151	8465.09	790	1957	8585.1	1021	1024	497.663	1164	2501	909.55	1418	1347	1207.22	2233	15	3767.21	1638	1645	870.875	747	1267	815.587	2230
chr13:49027106-49027178	CHP2_RB1_7	CHP2_RB1	73	23	2587	5557.77	2836	1477	7693.16	725	2721	11603.6	3224	2337	7555.53	2810	2024	6899.22	1741	1134	504.26	633	3394	774.959	4641	4007	1668.37	6130	4566	7953.7	1301	1987	677.74	2060	1336	502.767	5098
chr13:49033828-49033934	CHP2_RB1_8	CHP2_RB1	107	52	3030	8463.3	879	1423	7581.95	434	2296	12895.9	1094	1882	8447.66	877	1316	8916.46	1158	1293	575.486	362	2663	1082.63	606	2382	1089.64	553	2024	2234.01	284	1815	1741.07	926	1387	1971.66	2141
chr13:49037847-49037932	CHP2_RB1_9	CHP2_RB1	86	23	169	742.593	1545	94	1272.76	383	179	2339.98	1101	162	2289.31	513	151	1513.51	2604	48	96.1163	665	440	193.605	975	153	516.012	1526	2	3273.33	1089	132	146.047	565	84	203.593	1886
chr13:49039150-49039232	CHP2_RB1_10	CHP2_RB1	83	27	3249	7339.04	3347	2141	10764.9	899	3697	20097.2	3711	3298	12707.3	3483	2591	12075.2	1928	2783	867.867	1462	6938	1794.98	7699	6928	2399.45	9703	6817	9865.42	1418	2234	976.904	2368	1467	562.422	4893
chr3:52436210-52436322	AMPLP223438220	BAP1	113	70	6154	14445.9	3565	6412	32366.1	1942	2609	13246.9	1701	4614	18254.9	3588	5212	30222.8	1000	5222	1450.54	4002	5887	1436.55	6741	2989	810.77	4142	2438	3070.06	723	3880	2229.33	3076	2997	833.504	6398
chr3:52436316-52436447	AMPLP223442538	BAP1	132	88	491	3088.27	253	474	5452.23	209	192	1522.63	156	328	3266.46	377	362	3992.23	2513	492	244.008	64	640	414.591	258	264	209.477	97	240	786.076	34	473	622.765	199	358	705.924	549
chr3:52436596-52436690	AMPLP224029111	BAP1	95	49	2629	7527.63	1106	3070	9671.19	559	1488	3698.93	486	2285	7785.65	510	2751	6770.82	1622	3007	908.537	1145	4619	720.484	1534	1884	440.021	1062	39	1520.55	258	1220	630.021	576	967	484.242	1608
chr3:52436787-52436901	AMPLP222938761	BAP1	115	62	5886	10176.9	2467	6051	16136.8	1260	2324	9126.63	1147	3617	11434.2	1330	4101	19063	866	4644	1320.36	2206	4242	1322.7	2864	2058	666	1973	2231	1419.9	402	2651	1868.2	1846	2391	798.383	4246
chr3:52437127-52437232	AMPLP223702035	BAP1	106	62	6550	13038.7	1392	6710	24148.3	1247	3075	7407.75	869	5003	15321.7	1593	5792	26267.6	4386	5282	1323.92	1063	6683	1563	1143	3406	706.019	575	3705	2562.09	320	3984	2206.74	1399	3027	2077.08	3818
chr3:52437216-52437336	AMPLP223707208	BAP1	121	74	6047	14036.4	3901	6681	23640.3	3103	2590	7861.8	1760	4672	14227	1566	4855	18361	5132	3140	1498.59	4866	3134	1477.4	2570	1285	1113.79	1942	6	2209.27	750	3665	1991.07	2012	2540	1873.26	5924
chr3:52437404-52437540	AMPLP222316698	BAP1	137	86	1777	7047.55	996	2537	11339	506	910	5082.65	495	1419	8265.27	1064	2053	9356.07	1026	1977	579.307	740	2601	681.27	1677	1303	284.197	896	869	1136.23	123	797	1484.96	1077	945	424.964	2247
chr3:52437541-52437667	AMPLP222323192	BAP1	127	79	5038	11082.9	1397	5127	19538.8	1135	1725	6420.13	613	3393	13157.3	1924	4080	20187	5635	4107	1302.39	964	4723	1301.11	1040	2729	662.087	588	2146	2205.02	218	2617	2048.98	1523	2292	2428.8	4098
chr3:52437667-52437798	AMPLP222332343	BAP1	132	81	4218	9918.42	2609	3876	13403.1	1650	1648	3924.6	1016	2623	10348.7	872	3204	11426.7	2405	1814	1094.8	2714	2245	965.917	1696	878	607.727	1459	8	1428.68	419	1561	1416.37	1411	1103	1042.4	4278
chr3:52437799-52437922	AMPLP222347971	BAP1	124	72	9437	15455	4550	8167	29224.9	2245	3345	13829.3	1987	5933	16309.8	3504	6141	27879.1	235	5772	1576.55	2564	5651	1518.7	4733	2583	1094.13	3249	2520	2664.78	620	5734	3070.35	3228	4761	1288.07	6223
chr3:52438409-52438524	AMPLP223085343	BAP1	116	60	4065	12345.5	1065	3822	16088.8	829	1569	6012.92	565	2629	12603.5	1353	3125	16985.3	4378	3388	1204.97	524	4725	1266.94	778	2568	592.388	443	2995	2825.08	193	1718	1740.95	1028	1561	1262.01	2506
chr3:52438500-52438624	AMPLP223100270	BAP1	125	76	6164	14585.3	3235	5059	19934.2	2068	2357	5851.13	1384	3532	12681.1	1235	4386	14301.5	4671	3497	1194.62	3233	3653	1209.19	2088	1849	703.88	1777	14	2668.65	710	2552	1452	1564	1893	1121	5058
chr3:52439109-52439230	AMPLP223804202	BAP1	122	73	4806	10729.3	1257	5194	18874.3	697	2058	8956.86	780	3186	11314.8	1678	3528	14199.7	1000	3135	662.574	268	3559	663.795	2132	1602	373.984	1462	1594	2547.08	107	2164	1312.26	1448	2068	465.492	2687
chr3:52439222-52439343	AMPLP223808364	BAP1	122	75	2651	9396.41	848	2815	14976.6	605	728	3377.93	214	2018	11590.2	982	2488	13001	1587	2455	629.418	478	4228	689.246	610	2589	368.238	391	1976	1463.06	126	1301	1029.43	821	1089	896.016	2102
chr3:52439764-52439887	AMPLP222886771	BAP1	124	76	3919	12203.4	2302	3518	15342.2	1184	2077	5977.86	1020	2435	10277.2	824	3076	11016.6	4917	1220	913.976	1989	2517	1094.09	1487	1134	703.54	1127	17	1974.74	403	807	1445.57	847	589	873.895	2997
chr3:52439888-52439981	AMPLP222902031	BAP1	94	48	6925	16519.5	2817	6062	30823	1018	3836	16123.8	1716	4322	17540.5	2816	5846	21592.5	23	7125	1524.33	1651	9069	1520.84	5138	5233	1202.88	4104	6646	9031.02	627	2546	1691.18	1680	1978	476.223	3749
chr3:52440195-52440317	AMPLP223265514	BAP1	123	73	3746	9082.69	810	3194	12882.9	576	1678	5466.38	521	2093	10286.8	1103	2620	14176	2082	2979	968.089	242	4610	951.488	804	2778	627.106	468	2252	3052.76	166	1556	1390.15	882	1356	666.39	2320
chr3:52440314-52440446	AMPLP223270696	BAP1	133	88	4985	13408.6	3903	4600	19817.9	2323	1953	6225.65	1755	3222	12712.1	1779	3522	15739.7	1308	3107	1081.98	3694	2970	1153.1	2568	1418	887.181	2518	21	2391.16	736	3033	1707.8	1952	2323	1541.94	6141
chr3:52440797-52440925	AMPLP224037245	BAP1	129	84	6074	10522.5	4026	5911	23072.7	2297	2195	8764.91	2101	3567	11423.2	3615	4389	20604.1	2047	4499	1239.33	1502	3864	1173.02	5617	2161	960.419	4294	1777	2077.61	443	3858	2547.21	3176	2758	698.597	6815
chr3:52441160-52441255	AMPLP222209925	BAP1	96	56	5069	16385.2	651	5760	26484.1	640	2564	9144.98	544	4121	17514.5	1198	5200	26754.9	2863	5225	1587.28	177	8984	2033.28	1133	5776	1302.4	624	6448	5051.42	168	2608	2113.3	1271	1780	2205.85	3211
chr3:52441255-52441341	AMPLP222216268	BAP1	87	53	6248	16686.2	4099	7557	23585.9	2638	3178	7410.37	1813	4996	15040.3	1567	5938	20479.4	1572	6306	1128.89	5148	6933	1803.49	3685	3234	1082.41	3716	57	3870.99	1506	3480	1081.2	1464	2725	776.805	4270
chr3:52441384-52441471	AMPLP222243185	BAP1	88	52	11952	22228.3	6996	11656	42784.2	3177	2705	24674.3	3580	3527	22462	4918	4846	38737.4	2189	4823	955.682	6545	6206	1478.33	10780	3328	812.182	8521	4309	8248.58	2651	2125	852.398	3353	1808	527.773	7516
chr3:52441472-52441567	AMPLP222253399	BAP1	96	47	9354	19987.8	2918	8345	27266.9	2404	4518	15182.1	2065	6061	17757	3705	6474	26420.6	1427	7940	1709.51	2116	10912	2001.99	2470	7645	1702.92	1919	10112	6508.86	1413	5225	2433.76	2622	3617	2298.86	7511
chr3:52441973-52442097	AMPLP225221131	BAP1	125	72	3134	6905.4	1356	2422	7654.26	663	1530	3745.25	804	1699	4824.59	363	1998	7118.59	2615	2129	454.648	1108	2622	521.36	795	1118	419.424	774	12	1049.57	368	1548	723.512	515	1189	376.912	1432
chr3:52442403-52442518	AMPLP223155579	BAP1	116	58	8361	11377.8	3327	6225	16376.9	1738	3912	16273.8	2204	3911	10326.5	2634	4313	18085.8	1080	5022	1285.01	1774	5995	1707.79	5198	4223	1450.58	4489	4844	5292.03	1073	4041	2175.02	3128	2984	962.759	5373
chr3:52442519-52442645	AMPLP223177753	BAP1	127	65	7634	11140	1345	5205	13349.9	1059	3168	9760.23	915	3299	11041.9	1176	3775	14983.8	3725	2863	989.142	484	5477	1240.88	866	4180	1174.48	579	4838	4079.64	441	3070	2199.31	1853	2942	2195.36	4609
chr3:52443499-52443628	AMPLP223498101	BAP1	130	79	5126	12687.7	2611	4812	16100.1	1344	2888	6736.58	1393	3181	9907.62	916	4182	12198.7	2755	4184	1147.78	2051	5421	1192.42	2253	3029	1126.8	2613	52	2816.38	701	3188	1358.87	1043	2070	933.485	2941
chr3:52443638-52443771	AMPLP222598226	BAP1	134	87	3672	8759.72	2752	3376	17643.9	1042	1407	7939.25	1391	1807	10456.7	2469	2552	13570.6	1464	3347	1120.69	2114	3672	1305.08	4397	2788	942.619	4290	1948	3569.21	563	1471	2278.14	2149	1408	570.418	5321
chr3:52443752-52443884	AMPLP222164848	BAP1	133	98	89	4882.21	27	89	8462.41	25	62	3369.19	11	67	5916.87	54	106	8257.46	1359	86	353.782	2	230	434.714	88	179	477.601	48	139	1185.35	4	63	1037.5	128	56	1111.82	409
chr3:52443880-52443996	AMPLP222165518	BAP1	117	89	26	494.778	1463	21	693.581	854	10	200.214	660	28	483.641	494	35	431.077	1242	64	111.727	2073	62	130.222	1878	40	100.393	2418	0	947.496	591	15	45.5128	766	24	38.0342	2638
chr4:55561655-55561784	CHP2_KIT_1	KIT	130	66	9482	14187.5	3552	7314	27811.3	2437	6775	33635.5	4333	5589	15928.3	3395	6201	29036.8	813	3346	1029.31	1240	5793	1500.12	4619	2789	850.277	2325	4652	6143.4	1001	5462	2981.03	3563	5284	1414.22	9535
chr4:55592158-55592246	CHP2_KIT_2	KIT	89	30	6018	13358.2	1968	5579	18240.8	1460	5179	17662.2	2074	3980	13416.3	2346	4905	21772	998	3045	785.977	808	6640	1823.73	1377	4576	1216.02	946	12280	9002.58	1924	2678	1547.85	1342	2830	2684.78	5130
chr4:55593418-55593513	CHP2_KIT_3	KIT	96	35	6128	13642.1	2337	6025	15036.1	1440	6879	12706.5	2528	4893	11997.3	840	5769	11472.8	1090	2663	826.771	2017	5588	1746.06	2228	3305	940.042	2177	262	7804.84	2213	2080	1104.04	1091	2339	1213.59	4312
chr4:55593576-55593695	CHP2_KIT_4	KIT	120	47	8744	14112.1	3602	8187	31439.5	2069	6951	35787.7	4668	5929	17684.2	3650	6296	31317.1	1169	3657	836.658	775	5788	1280.7	3853	3859	1383.39	3385	9608	12550.9	1551	5146	2813.56	2822	4648	1117.81	9405
chr4:55594171-55594279	CHP2_KIT_5	KIT	109	49	2241	9078.2	717	2248	13468.6	568	2004	10804.8	807	1693	8014.63	956	1859	13390.6	1309	988	459.844	263	2437	865.229	507	1320	585.67	299	3483	4533.77	402	1211	1094.17	513	1303	1893.61	1607
chr4:55595497-55595562	CHP2_KIT_6	KIT	66	25	2052	9769.32	2718	2138	11849.9	1520	2535	9015.64	2516	1956	9791.18	836	2368	9956.82	2511	825	525.439	1946	2154	1421.53	2167	956	979.152	2319	33	6788.23	3852	950	704.697	1152	847	895.227	3823
chr4:55597437-55595562	CHP2_KIT_7	KIT	88	40	5919	16724.3	3903	7324	31570.5	1766	6855	34320.5	4052	5579	20666.2	3677	6599	30409.3	711	5067	1069.97	2125	9525	2155.27	6337	5739	1070.52	4715	15704	16298.7	2805	3419	2032.41	2121	3541	1120.4	6372
chr4:55599281-55599358	CHP2_KIT_8	KIT	78	29	6336	11151.2	2249	6387	15941.6	2217	5612	13893.1	2593	4676	12247.6	1971	5487	18823.6	630	2967	637.333	902	7146	1668.6	1584	5088	1049.67	1192	16655	8965.23	2449	4045	1717.87	1928	3355	2564.04	6808
chr4:55602674-55602751	CHP2_KIT_9	KIT	78	34	4367	9857.29	2734	9225	26485.2	3371	4892	11979.3	2708	6424	18851.9	2021	8455	24247.8	2677	4042	1348.18	3950	9395	3048.18	5104	4378	1811.04	4212	186	14086.8	5335	3322	1446.23	1539	1475	923.872	3534
chr4:55972953-55973071	CHP2_KDR_3	KDR	119	39	4431	9737.38	1562	4296	14425.7	685	2884	18504.5	1750	2432	11469	1744	2804	17243.4	1494	1708	616.294	379	2888	694.613	2431	2121	797.269	2195	4772	5913.92	676	1569	1609.74	1638	1838	835.311	4777
chr12:58144424-58144548	AMPLP227114580	CDK4	125	61	5779	13089.3	2070	6711	24037.1	1047	3844	22747	1756	3978	16258.6	1925	4248	26209.7	2535	3995	994.472	1092	5281	1156.88	3053	4597	1289.82	2973	3717	3679.34	557	3981	2772.43	2185	2487	826.224	4131
chr12:58144665-58144790	AMPLP226053197	CDK4	126	65	3302	13244.7	1045	3221	18633.2	740	2433	13107.7	1072	2085	13952.4	1641	2694	17595.3	730	2844	850.722	476	5220	1280.78	839	4336	1251.79	675	4416	6486.56	422	1617	2011.63	847	1178	1485.84	1895
chr12:58144791-58144874	AMPLP226066486	CDK4	84	40	7257	19147.7	5003	7452	24364.4	3208	7197	16918	3919	6000	17758.6	1624	7365	19194.1	2854	4966	2010.56	5393	8993	2806.88	4630	7144	2695.31	6105	145	9873.43	3890	3284	1739.05	1979	1720	1137.9	4681
chr12:58145209-58145330	AMPLP226582103	CDK4	122	67	7157	12134.3	2871	6819	21005.4	1403	5379	18807.1	2556	4821	14256.6	2673	6066	19748.3	2938	6737	1104.11	2251	9127	1301.6	4901	7881	1016.66	4655	6775	7036.39	963	3183	1264.86	1992	2403	340.566	4404
chr12:58145329-58145455	AMPLP226599064	CDK4	127	76	6790	15734.8	1468	7469	26250.7	1118	5506	17263.3	1613	5369	17563.8	1992	6509	26893.8	50	5322	1187.44	707	9621	1704.99	1128	7745	1721.92	934	5533	5152.57	505	4724	2879.65	1509	3092	2626.51	3315
chr12:58145454-58145560	AMPLP226610226	CDK4	107	53	4481	11574.7	1764	4960	14298.9	851	3640	9789.09	1336	3564	12856.7	746	4473	11534	1458	4769	1273.59	1720	7974	1542.83	2514	7101	1515.73	3293	179	5972.83	965	2459	1115.91	902	1527	605.523	2033
chr15:66679674-66679765	AMPLP233359364	MAP2K1	92	60	3091	9669.77	1384	6161	28131.8	1557	2438	7403.48	988	3408	12247.3	1733	3826	17279.6	1348	5652	1385.53	1631	10356	2154.41	2182	8438	1844.28	1802	5986	4643.36	596	2563	1895.5	1378	1828	1586.15	3147
chr15:66727325-66727453	AMPLP233518656	MAP2K1	129	69	5504	14559.8	3516	7878	27437.6	2936	4342	12567.1	3188	3852	15000.6	1130	4650	15013.3	2191	3371	1146.7	3571	4156	1085.81	1666	2198	931.217	2351	9	3781.01	734	2665	1760.59	1936	1859	1069.95	5587
chr15:66727454-66727576	AMPLP233524764	MAP2K1	123	69	2305	7541.75	550	5155	13801.3	428	1968	9770.03	698	1404	6947.63	669	1607	8884.51	2262	1817	870.862	160	1278	404.667	735	1022	541.976	597	922	1096.45	37	1573	1246.76	756	1055	458.878	1562
chr15:66729043-66729165	AMPLP231127821	MAP2K1	123	57	8419	16715.9	2249	9584	36644.5	3124	4969	20695.9	2331	4501	15265.8	2973	4943	36560.6	3598	5064	1513.01	1433	5077	2141.85	1681	3722	1543.48	1221	4976	5780.58	873	3529	4936.01	3584	2893	3922.6	7792
chr15:66729166-66729256	AMPLP231150679	MAP2K1	91	49	5904	16853.3	3744	9836	31828.1	3143	7060	14172.6	3430	6378	16369.3	1480	7674	16514.6	2432	8496	1829.12	4866	8551	1974.84	2792	6604	1397.89	3943	467	5604.32	1801	4008	1530.55	1540	2543	1020.57	4841
chr15:66735563-66735643	AMPLP233667219	MAP2K1	81	33	3287	6177.88	1537	79	166	25	36	148.321	27	44	160.321	18	54	209.197	1729	34	55.0988	12	24	7	32	32	30	40	33	35.8642	9	2667	698.679	1377	18	6	105
chr15:66735644-66735750	AMPLP233671933	MAP2K1	107	35	5219	12098.7	1384	5804	22198.3	1332	2895	10751	1061	3351	13565.4	1788	3432	16729.7	1984	4019	1161.44	675	4618	1051.49	980	4170	1007.17	804	4997	5687.25	672	2333	1904.56	1450	1815	1559.61	3102
chr15:66736903-66737009	AMPLP233571847	MAP2K1	107	30	1659	5421.83	2030	3407	13013.3	1490	1504	6644.03	1267	1819	7666.8	929	1934	10028.6	1654	1971	809.654	2285	2803	649.327	1271	1154	1115.8	1654	1	3946.32	969	2121	633.121	1049	1516	548.757	3120
chr15:66737010-66737082	AMPLP233572030	MAP2K1	73	26	2408	5944.73	1507	4544	14430.7	1039	2162	9221.37	1471	2294	7772.67	1518	2709	10763.4	2255	2263	609.589	634	3463	858.589	2514	2803	616.014	2596	4992	2919.34	538	1738	651.575	1317	938	351.959	2576
chr15:66774036-66774129	AMPLP233365243	MAP2K1	94	47	6275	14974.1	2122	10065	39050.8	2933	5224	18038.6	2274	4781	17160.3	2687	5726	28596.8	4892	6929	2117.66	2188	8823	2440.17	2007	6033	1731.2	1151	6184	4497.27	1132	4403	2591.34	1697	2393	2305.74	4093
chr15:66774125-66774237	AMPLP233374474	MAP2K1	113	62	7824	14663.1	4572	11335	32011.5	4248	6438	14039.5	4006	6409	15860.9	1839	6943	18314.2	1987	5414	1733.92	5793	5635	1671.1	3125	3545	1128.43	3175	68	3272.18	1493	5018	2132.27	2483	2904	1510.05	7495
chr15:66777304-66777413	AMPLP233380037	MAP2K1	110	59	3488	10466.3	1701	6190	27735.6	1289	2397	14096	1338	3170	13834.3	1483	3628	19082.4	669	3509	666.764	1076	4268	809.727	2121	2989	490.882	1949	3106	3020.66	452	2380	1773.81	1768	1732	533.036	3095
chr15:66777399-66777529	AMPLP233384285	MAP2K1	131	84	4900	10493.5	1766	6090	25050	2597	2695	8873.34	1419	3333	11290.4	2050	3649	17977.9	1712	2727	840.496	1378	3265	801.664	874	2226	612.26	531	1520	1723.02	341	4182	2629.16	1995	2657	2204.4	4484
chr15:66779515-66779641	AMPLP233998454	MAP2K1	127	46	6176	11909.1	2823	6506	18664.9	2112	3554	8369.38	2239	3376	11397.9	1124	4026	11661.1	2169	2368	979.134	2873	2812	749.701	1512	1974	1002.75	1919	11	3627.85	1222	1873	1802.14	1510	1722	987.575	4960
chr15:66781533-66781623	AMPLP231106070	MAP2K1	91	38	1595	5391.63	1915	4009	10231.7	1713	1164	8172.03	1700	1206	5520.15	1204	1271	10592.2	1050	1519	494.483	1897	2052	723.077	3111	1230	468.55	2292	2236	1475.55	1229	1005	988.253	1106	615	277.253	1760
chr15:66782036-66782139	AMPLP232253993	MAP2K1	104	40	5892	9445.4	1865	7033	19935.4	2207	4030	13161.8	2111	3525	9868.96	2059	3946	13281.6	1990	4522	1282.01	1490	5116	1178.29	1407	4454	1402.33	1385	6649	5534.82	1325	3388	1453.97	2296	2369	1661.92	5175
chr15:66782827-66782953	AMPLP234102457	MAP2K1	127	65	9772	18110.1	5535	12105	34305.4	5644	6511	16762.7	4393	6207	15931.3	2220	7471	25116.3	1368	5610	1948.67	6629	5736	2149.8	3822	3183	2436.47	4371	16	3890.05	1992	5090	2670.44	2974	3233	2388.32	8173
chr11:69455945-69456082	AMPLP253634967	CCND1	138	101	1953	7328.09	2083	1656	11320.3	1226	673	3290.72	848	2431	14727	1718	1142	7920.75	1604	1419	570.341	2280	1598	1205.98	1983	772	767.101	2404	62	12784.7	4606	1503	1390.49	1559	776	532.833	3213
chr11:69456097-69456219	AMPLP253635139	CCND1	123	80	3459	8921.3	3296	3214	19423	1449	1155	7013.42	1458	5018	23713.4	5101	2364	16151.3	2485	3461	1273.11	3831	3544	1628.19	5546	2178	1060.95	5417	15492	25484.4	7959	2748	2629.07	3707	1436	575.537	4897
chr11:69456220-69456298	AMPLP253642417	CCND1	79	53	2682	9388.35	762	2950	15933.1	732	1331	5748.3	468	5099	22293.7	2583	2489	13525.7	5045	3525	1241.13	416	6255	2446.67	1981	4409	1478.75	1050	31799	26493.2	2892	2355	1754.44	1326	928	1555.56	1713
chr11:69457804-69457918	AMPLP226293222	CCND1	115	73	1526	5163.71	684	1849	6920.52	311	631	1646.5	254	2591	11679	722	1373	4008.38	1869	1163	659.565	864	2249	796.226	1293	987	570.017	1129	102	13528.7	1815	625	643.4	632	257	228.739	1107
chr11:69457891-69457981	AMPLP226296151	CCND1	91	56	6887	14153	4205	7533	29621.6	2356	2385	10749.2	1593	10819	33299.6	6484	5598	26126	1010	10036	2187.25	6789	11340	3460.19	10081	6388	1994.37	8410	47027	47571.9	16616	5371	2829.44	4013	3025	820.088	5049
chr11:69457982-69458107	AMPLP226296830	CCND1	126	99	302	4170.94	602	268	6936.44	369	75	1673.6	235	345	9227.21	1946	227	5033.89	2569	256	400.611	321	345	449.873	566	230	380.262	404	1094	8845.29	1070	181	1046.01	865	120	675.96	1344
chr11:69458596-69458683	AMPLP226435281	CCND1	88	48	2484	1438.35	1095	2804	1898.43	730	912	463.193	436	4359	2929.84	939	1810	1122.28	1458	1267	196.284	1811	1893	339.671	1434	1390	244.227	1720	270	1919.41	4818	922	316.284	698	365	157.977	1172
chr11:69458682-69458807	AMPLP226438348	CCND1	126	81	1849	5539	1450	1884	11083	599	621	3565.54	470	2823	14871.4	2978	1389	7706.21	4779	1926	634.103	926	2411	659.381	2983	1254	400.937	1774	8041	13639.4	1502	1235	1452.71	1632	660	278.698	1565
chr11:69462756-69462880	AMPLP226678230	CCND1	125	76	6345	13512.6	1797	5719	20837.2	1279	2157	6019.38	596	8107	29253.1	3985	3700	18368.9	3556	4311	1425.97	702	4438	1357.06	1102	2362	779.272	695	14295	13846.7	1616	3320	2819.26	2009	2080	1845.84	3016
chr11:69462869-69462959	AMPLP226687535	CCND1	91	56	7635	14457.1	4619	7321	20374	3117	2893	5692.68	2054	12228	30639.5	3700	6029	14512.1	4348	6842	1306.24	6355	7432	1761.19	4171	3280	1111.46	3524	524	12965.1	8734	4740	1484.05	2093	1975	791.231	4287
chr11:69465806-69465921	AMPLP226971562	CCND1	116	79	4447	8465.2	2367	4521	21211.4	1047	1580	7637.5	960	6602	23134.3	3804	3108	14153.6	1318	3828	850.069	1893	3763	666.19	3213	1806	441.103	1751	10204	13303.2	1320	3337	1528.99	1961	1469	295.69	2850
chr11:69465919-69466035	AMPLP226973363	CCND1	117	80	5755	8930.9	1908	5607	17098.9	1992	2194	5259.26	1126	8640	21946.5	5639	3527	16710.2	3173	3811	1397.99	1643	4904	1827.46	1551	2350	1150.69	924	13884	17038.6	3226	4952	4538.32	2792	2233	2745.62	3994
chr11:69466022-69466143	AMPLP226973939	CCND1	122	90	833	8288.57	1482	805	10699.3	864	322	3563.5	617	1228	17121.6	1230	602	7446.7	2323	528	823.902	1620	755	780.041	954	314	483.279	1017	25	11140.2	1904	460	1189.6	1077	192	438.754	1760
chr3:70013925-70014246	AMPL7157409251	MITF	322	152	406	378.845	175	285	581.91	83	565	1827.75	619	267	317.73	307	160	559.196	1505	36	16.4068	0	38	7.4348	78	14	8.0373	61	12	50.9006	0	894	918.174	1054	822	169.497	2464
chr9:80409376-80409498	CHP2_GNAQ_1	GNAQ	123	52	3645	11998.4	777	1723	8944.31	443	2522	14066.8	801	2330	11809.4	950	1685	12513.9	7569	2419	1267.68	387	3771	1261.6	621	3659	1569.11	590	6072	7204.22	550	2198	1812.58	1028	2002	2693.05	2972
chr10:89624208-89624300	CHP2_PTEN_1	PTEN	93	42	1803	4914.7	623	3793	10995.1	726	2833	8105.02	897	4448	12444.9	1430	3779	16064.1	506	4247	1223.51	761	9010	2038.88	1497	9348	2143.87	1898	13106	8470.68	1132	3221	2079.86	1530	1895	2129.67	2442
chr10:89685259-89685374	CHP2_PTEN_2	PTEN	116	29	738	3360.94	2205	691	4603.85	1092	768	5817.5	1937	957	7779.16	987	1159	6541.24	1734	508	545.052	1840	1792	925.147	1569	1341	1592.5	2954	8	11136.2	3421	705	876.121	1804	456	553.983	3882
chr10:89692814-89692920	CHP2_PTEN_3	PTEN	107	43	3977	8770.38	2313	3079	11149	1029	3962	20331.3	2343	4050	12507.7	2271	3718	19872.5	4925	3194	804.869	1571	3749	1187.05	2884	5186	1117.68	5453	11000	9890.72	2437	3386	1739.56	2567	2283	785.617	4428
chr10:89711805-89711932	CHP2_PTEN_4	PTEN	128	43	3098	6000.89	832	1704	5156.29	600	1591	6500.04	886	2149	8321.72	1274	1786	10245.5	1476	1169	392.898	287	2058	688.656	572	2276	887.227	832	5966	6284.45	1015	2182	2172.5	2048	1642	1481.79	3081
chr10:89717504-89717620	CHP2_PTEN_5	PTEN	117	35	4245	8469.24	1904	2747	7825.02	946	3127	8188.06	1672	3256	11055.9	746	3041	9488.21	460	1198	479.239	1303	2079	825.983	824	2322	1023.69	1727	46	8978.64	2742	1608	1327.39	1243	1354	881.385	3708
chr10:89717667-89717780	CHP2_PTEN_6	PTEN	114	49	2501	7547.86	458	3147	8914.58	214	1992	10982.1	593	2064	9665.85	1044	1987	11932.5	3465	1049	612.456	24	1298	459.904	833	1753	981.702	1002	3765	6144.12	198	1743	1221.64	772	1100	421.719	1285
chr10:89720696-89720747	CHP2_PTEN_7	PTEN	52	19	2836	9964.85	1900	2285	9756.69	1214	2505	9702.6	1973	3089	10562	2159	3005	13495.4	4093	4183	1418.67	1618	6344	2308.13	1984	7732	2445.81	2507	16324	11380.7	3579	2362	1375.65	1377	1346	1297.73	3466
chr10:89720785-89720900	CHP2_PTEN_8	PTEN	116	34	4702	7080.09	2189	2373	5731.76	987	2968	6402.47	1855	2744	8396.45	861	3054	8131.4	492	1750	695.293	2026	2130	868.095	1277	2653	1185.19	2895	44	6773.16	3045	1709	874.586	1432	1320	674.655	4037
chr1:115252186-115252269	CHP2_NRAS_3	NRAS	84	39	8776	23041.8	2573	6165	24630.7	1540	4717	15859.8	1748	7015	25757.6	3433	5284	27999.9	1220	5966	1616.56	911	7695	2206.31	1763	5641	1287.24	1062	9493	6749.55	897	3446	2181.02	1547	2388	2248.08	4328
chr1:115256505-115256584	CHP2_NRAS_2	NRAS	80	35	7236	16453.8	3286	5474	12716.6	1502	5077	9237.45	2010	6122	16701	1241	4719	10953.6	3237	4469	1293.04	3365	6347	2096.09	2552	4598	1364.75	3054	718	7993.8	2491	2392	1216.28	1265	1665	1004.25	4033
chr1:115258690-115258774	CHP2_NRAS_1	NRAS	85	41	6279	22352.4	3273	5398	27323.7	1378	4203	24216.3	2419	5459	21495	3428	4224	26508.5	2937	4414	1218.35	1247	7075	1944.8	6217	5595	1431.82	6239	9376	13574.9	1607	2687	1163.2	2282	2120	605.118	4302
chr7:116339616-116339701	CHP2_MET_1	MET	86	47	8737	26378	3864	8267	35692.6	3066	5827	20313.5	2713	4625	16240.3	2775	5736	28118.5	2723	5901	1264.29	1642	12910	3306.03	3533	15574	3243.65	3914	11299	7926.28	1673	3671	2092.28	1851	3267	3210.38	6112
chr7:116340156-116340270	CHP2_MET_2	MET	115	53	5221	12891.1	2600	3352	11472.7	1568	2595	7148.37	1492	2123	7098.88	359	2487	8393.49	1914	1453	770.817	1561	2968	1391.64	1433	3119	1544.88	2851	26	4122.4	1227	1109	886.226	1021	1168	1028.69	4136
chr7:116403132-116403251	CHP2_MET_3	MET	120	48	5614	14308.4	1268	6392	20113.6	624	2760	15864.1	1131	2112	9278.5	1119	2725	15028.7	3796	2118	895.533	143	3377	874.2	2302	4779	1565.66	2926	4136	5254.72	204	1974	1666.82	1107	1809	733.275	3149
chr7:116411879-116411997	CHP2_MET_4	MET	119	52	12535	25037.5	2738	7852	29135	2015	5277	19248.8	1840	3896	13566	2081	4661	26054.7	1021	4189	1237.25	633	5534	1851.13	1475	8467	2866.16	2279	8477	8442.61	946	3435	2718.71	2145	3609	3669.43	5869
chr7:116417428-116417542	CHP2_MET_5	MET	115	43	7193	15460	4811	4848	15300.2	2582	3725	10598.4	2832	2757	8803.76	804	3271	11895.9	1818	2119	715.539	2165	3351	1280.58	2207	3712	2309.58	5167	16	6752.87	2653	2173	1334.6	1885	2144	1357.23	6199
chr7:116423408-116423492	CHP2_MET_6	MET	85	34	8828	23173.8	2894	11086	28136.4	1367	5367	23021	2288	4504	13839.9	1786	5445	23076.7	2079	4886	1156.42	676	7561	2233.49	4381	10281	2616.99	6089	11669	8897.15	1011	3748	1621.91	1780	3078	1002.13	4265
chr9:127911930-127912054	AMPL7159772031	PPP6C	125	58	3683	9817.86	1606	1776	6224.1	466	2497	7107.75	1248	2211	9159.94	516	1989	5907.6	4327	2201	930.952	1289	2882	812.56	941	2045	760.944	1412	19	5144.9	951	1588	1063.11	747	1171	796.184	2549
chr9:127912011-127912128	AMPL7153670408	PPP6C	118	47	3813	10280.1	1001	2455	8172.13	290	2473	10740.5	925	2239	9020.56	1064	1852	9487.68	1208	2199	674.186	159	2803	753.076	1372	2363	830.288	1485	4257	6512.04	287	1731	1290.85	1065	1461	451.152	2436
chr9:127912100-127912212	AMPL7159772000	PPP6C	113	42	6422	13061.6	1421	3112	9925.92	496	4093	13818.8	1192	4201	12937.5	1817	3327	14173.8	678	3452	883.805	586	5115	1121.51	836	5277	1377.66	959	8492	8248.5	794	3355	2379.82	1550	2927	2985.81	3674
chr9:127915753-127915877	AMPL7159772032	PPP6C	125	57	4266	10207.4	1688	2206	7236.98	582	2856	6828.9	1268	2814	9408.3	590	2671	6924.88	1532	1728	826.368	1521	2668	762.976	823	1573	676.68	1020	19	4834.91	879	1662	1286.47	1006	1207	921.352	3744
chr9:127915846-127915974	AMPL7153670413	PPP6C	129	58	4122	8655.48	1970	2404	9169.32	639	2078	13228.5	1676	2259	9569.24	1407	1753	11482.9	1880	2495	703.76	661	2310	717.961	2064	1854	566.271	1893	3506	4567.86	547	2332	2300.18	2312	1659	655.985	4616
chr9:127915918-127916038	AMPL7159772001	PPP6C	121	44	7790	12209.2	2301	3489	10182.5	1342	3631	13026.8	1912	4034	11750.4	2556	3186	15950.5	2023	3575	991.38	1202	3859	1041.64	1315	3739	1212.45	1308	7070	7141.85	1378	4064	3588.4	3602	2886	2655.89	7289
chr9:127916091-127916178	AMPL7159992193	PPP6C	88	24	755	2907.25	2802	444	3430.99	766	709	3884.94	1839	751	5233.02	1040	718	4259.17	8014	690	477.352	2563	1940	479.966	2150	875	757.659	2926	16	6898.36	2498	843	372.296	1066	418	237.273	4621
chr9:127916154-127916260	AMPL7159772033	PPP6C	107	41	1695	5251.93	383	1530	2988.06	93	927	5002.27	353	1043	5060.69	580	954	4415.63	1840	1078	516.262	67	1319	517.196	799	1498	589.589	758	2240	1999.7	119	937	879.131	632	678	312.103	1240
chr9:127916218-127916331	AMPL7159992268	PPP6C	114	36	5353	10843.6	1660	2451	6852.18	540	2771	9038.72	1237	2809	11347.7	1636	2411	11193.3	1445	2731	716.64	804	4266	869.596	736	4417	905.36	824	8619	7896.37	1400	2318	1857.78	2042	1943	1532.27	5466
chr9:127920407-127920526	AMPL7159772002	PPP6C	120	37	4914	8889.35	2455	2225	4620.4	671	2636	5719.9	1409	2830	8118.31	661	2199	5797.83	2634	1201	1032.81	2087	2388	882.058	1117	1563	897.258	1887	19	4099.19	1280	1094	1193.28	1191	1079	916.083	3693
chr9:127920523-127920640	AMPL7159772034	PPP6C	118	45	4402	10202	1134	2806	8446.12	287	2252	11059.8	896	2454	10916.9	1234	1936	10117.3	1122	1862	897.712	235	2219	552.983	1577	2002	773.331	1589	2903	4066.15	276	2052	1576.68	1574	1492	539.746	3071
chr9:127920574-127920688	AMPL7159771971	PPP6C	115	43	2040	5899.61	540	796	3402.8	292	1129	5485.87	601	1332	5246.16	765	924	3771.5	572	978	640.191	159	981	547.826	388	1114	659.609	349	2142	2261.85	235	1563	1192.29	1141	620	1565.93	2504
chr9:127933327-127933446	AMPL7154619260	PPP6C	120	47	3283	13671.2	1616	1690	7971.54	600	2344	8506.58	1190	2182	10292.8	431	1843	8699.23	2997	1185	872.833	1415	1744	886.5	853	948	1004.42	1103	9	6097.31	1153	1190	1380.05	741	831	853.4	2051
chr9:127933443-127933558	AMPL7153199534	PPP6C	116	31	1507	2576.78	715	1212	2107.05	236	886	2749.85	624	1013	3174.28	1008	907	2769.29	3268	985	510.25	76	1522	344.44	1284	1376	455.25	1299	2083	2170.71	135	761	623.164	872	618	166.043	2107
chr9:139390765-139390885	CHP2_NOTCH1_3	NOTCH1	121	87	1391	5205.68	694	1307	7403.62	331	524	2718.19	283	1386	8691.74	1056	1118	6380.16	540	1773	768.893	524	2633	883.339	747	1493	433.174	329	1025	1650.6	142	880	1054.6	872	999	1275.57	2979
chr9:139397763-139397879	CHP2_NOTCH1_2	NOTCH1	117	80	3102	7900.41	2531	2521	10342.5	1440	1239	3140.22	1068	3334	11471.6	1228	2053	8465.81	2248	3466	1218.02	4712	2599	1344.95	2246	1110	694.419	2106	16	1505.5	772	2154	1264.75	1924	2158	1343.22	6624
chr9:139399338-139399447	CHP2_NOTCH1_1	NOTCH1	110	78	1010	4335.03	460	1076	6913.74	144	423	2371.42	224	1065	7406.31	826	779	5125.61	2004	1633	684.064	246	1876	680.545	1598	938	358.836	934	715	1405.3	57	555	763.327	642	630	343.264	1658
chr7:140453103-140453221	CHP2_BRAF_2	BRAF	119	46	7253	17812.5	1986	4961	24306.2	1604	3351	15762	1676	2223	9772.09	1103	2592	16899.3	1853	2057	782.908	410	3133	1116.27	800	4440	1609.43	1057	6357	7282.58	930	1979	1749.79	1282	2202	2327.85	3693
chr7:140481392-140481515	CHP2_BRAF_1	BRAF	124	51	4664	14033.4	3117	4637	15913.7	1852	3499	8326.17	1915	2033	7739.06	588	2741	8518.05	1908	826	828.613	1808	1981	648.419	1412	1538	1303.62	2272	11	3843.97	1270	850	942.798	1005	656	758.468	3923
chr3:178916776-178916881	CHP2_PIK3CA_1	PIK3CA	106	37	4978	11570.1	1499	1756	7405.89	550	2872	11205.5	1253	2153	8378.21	1300	3051	9879.37	796	3323	1127.63	549	3225	820.217	677	3094	1240.52	815	7923	7817.94	1140	1839	1288.12	923	1826	1951.95	3084
chr3:178916932-178917035	CHP2_PIK3CA_2	PIK3CA	104	32	1035	5465.06	892	399	3001.15	179	564	3742.02	428	463	3638.38	186	613	4773.54	1166	316	507.548	537	486	392.135	441	278	527.712	550	13	3198.75	674	257	469.356	248	208	473.865	1048
chr3:178921465-178921570	CHP2_PIK3CA_3	PIK3CA	106	34	8416	14306.3	3125	3743	10945.3	682	4095	19068.6	2198	4294	12679	2473	4845	21594.5	2989	4302	1295.82	1334	4839	1130.28	2905	3745	1242.49	3405	9254	10654.4	1736	3096	1931.21	2099	3362	1052.14	5331
chr3:178927406-178927525	CHP2_PIK3CA_4	PIK3CA	120	47	3371	8828.78	1298	1429	6244.32	512	1872	8112.64	811	1850	8669.86	1172	2177	11848.3	1681	1977	588.992	534	2804	428.042	559	3338	766.825	701	7028	5982.8	824	1690	1280.12	1318	1477	1536.88	3681
chr3:178927902-178927986	CHP2_PIK3CA_5	PIK3CA	85	23	721	4026.06	2883	480	3541.81	797	657	5041.18	1534	628	6589.6	632	832	5877.02	1121	444	862.177	2722	1675	1024.78	1414	736	1146.93	1985	9	8121.47	3358	371	373.988	781	266	370	3176
chr3:178928070-178928160	CHP2_PIK3CA_6	PIK3CA	91	26	4791	13209.4	2252	2758	11726	453	3970	18603.2	1750	3736	12560.1	1833	4772	19417.6	674	4191	1066.25	784	5083	952.308	2638	4861	1210.92	2851	12407	14293.9	1154	1720	1123.6	1310	1958	600.659	3537
chr3:178936024-178936105	CHP2_PIK3CA_7	PIK3CA	82	32	6581	16162.9	2669	2910	9778.89	1111	4796	15690.7	2272	3888	11421.3	2134	4842	18802.2	1981	5656	1462.68	1389	6095	1496.76	1471	5905	1307.52	1616	14573	10409.3	2321	2813	1495.06	1643	2554	2512.11	4930
chr3:178938788-178938918	CHP2_PIK3CA_8	PIK3CA	131	55	2983	8299.15	1466	1095	3635.82	316	1826	4947.53	844	1454	5775.16	283	1567	6051.71	945	835	643.015	1154	1097	488.366	579	676	449.015	735	4	2601.8	734	558	895.939	680	619	725.328	2566
chr3:178947819-178947896	CHP2_PIK3CA_9	PIK3CA	78	32	14392	27869.1	8477	7340	24333.9	2327	10304	41990.8	6640	9992	21620.3	6250	10809	44198.4	1978	12704	2482.19	6520	10177	3303.44	9208	8506	2790.38	9415	20299	18929.3	6088	8321	2401.58	4282	6533	1955.19	10088
chr3:178951997-178952097	CHP2_PIK3CA_10	PIK3CA	101	41	5843	12509.2	1992	2148	8188.26	658	3406	12457.1	1634	3045	9585.79	1418	3328	15245.2	1387	3803	1133.48	1260	3684	910.198	981	3613	984.386	1056	8796	7751.03	1591	3106	1447.16	1258	2776	1162.02	3550
chr3:178952141-178952237	CHP2_PIK3CA_11	PIK3CA	97	40	8114	19178.4	3716	3956	10429.3	1022	5343	11980.5	2536	4417	13792.6	1146	5567	14326.9	655	4719	1631.43	3801	5183	1377.89	1921	3971	1485.16	3221	236	10325.6	2980	2275	1111.22	1278	1955	1036.53	4841
chr2:212248231-212248347	AMPLP230956728	ERBB4	117	59	4839	13762.7	898	4344	19932.2	823	3820	13153.6	1118	3051	12192.9	1334	3768	19264.3	1983	3913	1031.73	351	4828	1037.15	962	3746	820.496	595	4618	4685.03	349	2163	1199.44	963	2110	1667.96	3380
chr2:212248348-212248468	AMPLP230963303	ERBB4	121	63	3341	9712.21	1731	3742	16783.8	925	3008	10687.2	1664	2665	11734.7	750	3034	10976.4	793	3014	772.298	1690	4232	626.347	1625	2726	658.347	1837	29	3613.05	623	1468	1039.31	783	1427	897.769	2997
chr2:212248469-212248590	AMPLP227734483	ERBB4	122	64	1027	7338.63	719	2766	11751.9	462	861	13047.6	780	744	8294.83	593	895	13989	539	1030	733.73	357	1439	662.746	1553	926	539.975	979	973	1808.84	145	797	1071.02	714	647	489.721	1798
chr2:212248591-212248680	AMPLP227767006	ERBB4	90	44	8456	19809.5	2776	9109	37092.6	2724	7459	26871.9	2914	6698	23093.9	3189	7399	40807.5	1295	8441	2112.17	2209	10866	2865.78	2436	8148	2308.02	1836	11716	9851	1895	5910	3452.43	2288	4359	3053.08	6933
chr2:212248680-212248760	AMPLP227784624	ERBB4	81	35	4120	12966.5	2478	4501	13856.5	1372	4256	10064.8	1938	4085	11729.9	637	4706	12426.2	916	3098	1223.05	2799	5372	1696.23	1912	4258	1197.17	2559	248	8186.6	2278	1482	1030.48	978	1212	851.778	4072
chr2:212288854-212288952	AMPLP326755228	ERBB4	99	39	2338	4476.84	1138	2007	8127.6	587	1846	7626.52	1081	1892	5637.46	1003	2354	8723.85	388	1556	415.293	315	2241	394.212	1369	2396	605.667	1961	5481	3737.97	620	1744	667.283	1229	1253	395.849	3473
chr2:212288953-212289067	AMPLP231148393	ERBB4	115	42	3612	8895.73	1269	2425	11439	1093	1985	12060.8	1347	1931	9872.68	1443	2097	12853.5	1654	2237	664.322	732	2870	797.296	747	3560	1346.89	1033	6414	7281.69	1031	2364	2177.3	1883	2174	2582.22	3301
chr2:212295667-212295739	AMPLP230496898	ERBB4	73	32	2142	9422.38	1722	2318	11156	925	2176	7384.73	1320	1880	6701.9	540	2512	11463.1	2631	1913	945.11	1660	2571	903.151	1197	1119	1208.08	1830	29	5517.59	2014	1323	588.411	435	850	556.712	1304
chr2:212295740-212295849	AMPLP230503742	ERBB4	110	45	4806	12750.4	1594	5750	21864.9	1007	2989	22125.3	1640	3055	13423.2	1445	3406	22992.1	1605	2498	886.7	361	2711	947.036	2029	2410	1064.83	2419	5616	9841.15	715	2964	1795.12	1826	2267	932.536	4011
chr2:212537871-212537985	AMPLP231683604	ERBB4	115	60	4001	9491.76	781	4116	13279.6	571	3482	11915.8	648	2910	10632.5	811	3882	13798.5	2400	3225	975.835	316	5020	998.896	631	5624	900.113	588	7722	5508.28	319	2038	1140.14	939	1695	1449.57	2489
chr2:212566597-212566723	AMPLP231158942	ERBB4	127	39	2492	8522.8	1455	1912	8914.46	648	1415	5796.35	957	1239	8843.07	467	1825	7850.26	1642	515	689.118	1316	1324	619.378	766	927	678.032	1232	1	4696.37	740	384	1079.26	766	292	758.669	2627
chr2:212566724-212566805	AMPLP231167100	ERBB4	82	30	7600	13901.8	6900	7829	30919.8	3781	5334	27424.5	6245	5415	19317.3	5486	6614	34065.1	2635	6161	1585.05	5535	9187	2056.23	10539	7385	2224.67	10998	12292	11002.9	5044	4551	1797.02	5237	2752	992.415	9904
chr2:212566806-212566891	AMPLP231192551	ERBB4	86	44	7168	15771.1	3196	7200	24002.2	3287	5586	18545.1	3320	5276	16059	3448	6214	28377.8	1287	6499	1841.8	2689	8304	1852.22	2387	8134	2101.47	2548	13379	9146.38	2539	4547	2963.85	3212	3221	3121.24	6328
chr2:212568783-212568870	AMPLP230576288	ERBB4	88	37	7538	18491	5225	6625	20811	3634	6063	13532.7	4187	5153	12518.3	1591	5977	17253.1	1107	5065	1476.12	5490	4761	1836.72	2364	4109	1795.5	5446	221	10731.4	6000	3612	1173.1	2266	2863	1235.32	6781
chr2:212568871-212568989	AMPLP230582892	ERBB4	119	41	3807	8783.59	1417	4315	13861	928	2244	16521.9	1506	2098	10135.1	1351	2479	18675.6	1784	1654	845.151	470	1657	723.597	2006	1833	1171.66	2270	3456	5080.24	685	2009	2234.93	2419	1596	857.798	5770
chr2:212570032-212570108	AMPLP230217499	ERBB4	77	30	5472	14019.4	2946	6758	26829.2	2457	5205	17376.9	2449	5106	16673	3344	6386	31819.8	945	4627	989.922	2096	8369	1678.06	1867	7757	1854.75	1842	12003	8819.45	2285	4221	2366.83	2111	2780	3062.23	6535
chr2:212570109-212570210	AMPLP230220494	ERBB4	102	25	564	930.069	4051	516	3070.72	2380	305	2717.59	2995	443	3309.36	1487	505	3216.51	1272	324	304.039	3394	1208	332.137	1975	486	628.118	4126	3	7275.09	3677	403	205.039	1838	422	238.667	6369
chr2:212576696-212576799	AMPLP228394464	ERBB4	104	30	2284	7250.02	503	3443	10119.9	274	1622	8099.74	597	1232	6502.64	791	1630	9123	589	1023	720.577	85	1097	479.385	737	1331	961.288	1169	2644	4793.96	148	1087	803.317	637	805	364.606	1539
chr2:212576800-212576901	AMPLP228397738	ERBB4	102	41	7535	19183.1	1808	6591	24646.9	1357	5661	21265.3	1817	4921	16959.6	2214	5719	29500.2	3661	4264	1429.64	794	5316	1483.06	996	6205	1809.98	997	12880	10674.1	1562	4100	2718.97	1581	3583	2969.17	4002
chr2:212578231-212578317	AMPLP326987374	ERBB4	87	32	6122	13042.1	4269	5594	16301.7	2607	4798	12278	3468	4045	12057.3	1570	5147	14208.8	1856	2545	1097.61	4605	4259	1350.37	2797	3799	1502.05	5092	154	9744.25	4951	2056	1035.52	1744	1223	1049.52	6219
chr2:212578305-212578414	AMPLP227752479	ERBB4	110	37	6728	10283	2597	5971	16574.8	1774	3885	14396.2	2955	3428	9186.44	3756	4086	15685.6	537	4488	1147.28	443	4146	758.609	4507	3692	1350.98	5870	6861	8682.5	983	2432	1440.01	3209	2555	534.245	7484
chr2:212812071-212812179	AMPLP229758507	ERBB4	109	33	1659	6909.77	515	1146	8280.05	514	1018	7453.59	546	1019	6264.19	661	911	7583.98	461	860	740.367	180	965	724.092	391	1073	1327.94	382	2937	5740.8	373	1052	1838.51	1135	950	2787.62	2746
chr2:212812178-212812272	AMPLP229760520	ERBB4	95	33	2431	12548	1468	1682	11571.2	816	1606	10631.8	1051	1284	10554.4	427	1796	14084.7	1706	560	1167.39	1166	1113	1531.81	941	668	1591.86	1417	16	8045.24	1655	417	1147	543	564	1415.81	2046
chr2:212812273-212812352	AMPLP229768853	ERBB4	80	36	6172	15402	3201	7434	22693	1756	5270	19844.9	3311	4562	13364.9	3346	6078	23081.1	1342	4671	1295.29	812	5842	1379.97	5574	5887	1378.06	6206	12575	9376.39	1668	2989	1170.71	2308	2345	732.312	5132
chr2:212989429-212989535	AMPLP230715519	ERBB4	107	56	7352	11807.8	2134	5723	18507.3	1956	4916	12714.2	2000	4376	11947.8	2113	5098	21567.6	1672	5222	1287.54	1436	5462	1498.4	1360	5347	1075.43	1159	6503	4292.94	1053	4471	2098.3	2347	3242	2202.32	6304
chr2:212989536-212989628	AMPLP230719694	ERBB4	93	46	3512	12386.8	2007	3326	11795.5	1125	3347	7881.16	1590	2801	9845.68	577	3425	9878.53	1406	3356	953.796	2061	3651	1331.04	1609	2511	845.624	1846	81	4736.33	1313	1799	838.591	857	1450	649.28	2397
Amplicons <200x					6/343	1/343	7/343	9/343	1/343	17/343	12/343	1/343	7/343	8/343	1/343	8/343	10/343	0/343	6/343	13/343	13/343	43/343	6/343	11/343	7/343	9/343	5/343	9/343	104/343	4/343	57/343	17/343	12/393	9/343	16/343	19/343	3/343
% amplicons <200x					1.7	0.3	2.0	2.6	0.3	5.0	3.5	0.3	2.0	2.3	0.3	2.3	2.9	0.0	1.7	3.8	3.8	12.5	1.7	3.2	2.0	2.6	1.5	2.6	30.3	1.2	16.6	5.0	2.9	2.6	4.7	5.5	0.9
Average reads per amplicon					4109.72	9747.27	1906.01	4193.26	15009.4	1266.92	3263.65	12238.6	1824.97	3153.71	11253.5	1616.86	3407.9	14841.8	2015.59	3015.73	966.657	1531.29	4003.29	1137.2	2085.26	3266.96	1102.36	2292.3	3716.15	5537.35	1217.19	2057.6	1307.92	1386.77	1652.42	1082.74	3730.39
% Uniformity of amplicon coverage					90.1	94.7	93.9	89.8	92.7	93.3	88.2	93.9	93.0	91.2	96.2	94.2	91.4	93.9	95.6	82.3	95.6	81.2	92.5	96.0	92.7	90.7	97.1	91.3	65.1	92.0	80.5	91.1	95.7	94.2	91.8	93.8	96.2
Total Reads					1,431,448	3,543,864	680.566	1,463,215	5,456,199	467.762	1,134,013	4,408,008	653.754	1,098,095	4,115,743	588.534	1,186,115	5,371,628	720.154	1,049,152	358.068	564.892	1,390,785	408.319	742.18	1,136,418	399.11	816.04	1,291,288	1,985,055	433.088	719.516	478.245	530.278	575.733	398.883	1,365,582
DIN					4.9			3.7			5.0			5.1			3.9			4.1			2.9			3.1			3.2			8.6			6.6
