# Supplementary material for: Quality assessment of a clinical next-generation sequencing melanoma panel within the Italian Melanoma Intergroup (IMI)
Source: Diagn Pathol. 2020 Dec 14;15:143. doi: 10.1186/s13000-020-01052-5 (PMC7737361; doi:10.1186/s13000-020-01052-5)
Supplement: Supplementary file 4 — Additional file 4. List of exonic genetic variants called by MiSeq™ Illumina Variant interpreter for the eleven tumor samples. All variants are annotated with the gene ID and locus RefSeq, and the mutation nomenclature is based on the convention recommended by the Human Genome Variation Society (http://www.hgvs.org/mutnomen/) other than the variant allele and the nature of the allele call (heterozygous or homozygous). Frequency data indicate the percentage of the variant allele detected by Illumina. Moreover, they are annotated for dbSNP (rs number) or COSMIC v86 database, together with FATHMM score. The FATHMM is a functional score for individual mutations from FATHMM-MKL are in the form of a single p-value, ranging from 0 to 1. Scores above 0.5 are deleterious, but in order to highlight the most significant data in COSMIC, only scores ≥0.7 are classified as ‘Pathogenic’ whereas mutations are classed as ‘Neutral’ if the score is ≤0.5 [47]. The “Effect” column reports the effect of nucleotide change on the protein. The last three columns of the table report the GnomAD Frequency, the predictive effect on the protein based on SIFT, and the conservation score, namely GERP. Converted rankscore is reported for SIFT. To obtain the rankscore, Sorting Intolerant from Tolerant (SIFT) scores were first converted to SIFTnew = (1-SIFTori), then ranked among all SIFTnew scores in dbNSFP. The rankscore is the ratio of the rank the SIFTnew score over the total number of SIFTnew scores in dbNSFP. If there are multiple scores, only the largest (most damaging) rankscore is presented. Rankscores range from 0.02654 to 0.87932. Genomic Evolutionary Rate Profiling (GERP) is a conservation score calculated by quantifying substitution deficits across multiple alignments of orthologues using the genomes of 35 mammals. It ranges from − 12.3 to 6.17, with 6.17 being the most conserved [48]. Abbreviations: VC: Variant Caller; −: no available data; GERP: Genomic Evolutionary Rate Profiling. SIF [file 13000_2020_1052_MOESM4_ESM.xlsx]

## Sheet: Supplementary Table 4
Sample ID	Gene ID	Locus	RefSeq	Ref	Variant	Allele Call	Frequency VC	Coverage	Type	dbSNP	COSMIC v86	FATHMM SCORE	Coding DNA	Protein	Effect	GnomAD Frequency	SIFT converted rankscore	GERP
#1	TP53	chr17:7579472	NM_000546	G	C	Heterozygous	50.0	920	SNV	rs1042522	-	-	c.215C>G	p.Pro72Arg	missense	0.668	0.1744	1.87
	NRAS	chr1:115256529	NM_002524	T	C	Heterozygous	51.7	1657	SNV	rs11554290	COSM584	0.99	c.182A>G	p.Gln61Arg	missense	-	0.457	5.79
	NF1	chr17:29587488	NM_001042492	T	C	Heterozygous	2.5	907	SNV	-	-	-	c.4532T>C	p.Leu1511Pro	missense	-	0.7842	6.0199
	CCND1	chr11:69465988	NM_053056	GAG	-	Heterozygous	2.7	961	DEL	rs753296543	COSM1356611	-	c.826_828del	p.276_276del	nonframeshift deletion	0.000717	-	0.7833
	PIK3CA	chr3:178916932	NM_006218	A	C	Heterozygous	1.7	449	SNV	-	-	-	c.319A>C	p.(Asn107His)	missense	-	-	5.5199
#2	TP53	chr17:7579472	NM_000546	G	C	Heterozygous	49.0	510	SNV	rs1042522	-	-	c.215C>G	p.Pro72Arg	missense	0.668	0.,744	1.87
	PTEN	chr10:89720709	NM_000314	C	G	Heterozygous	45.2	606	SNV	rs863224909	COSM86061	0.99	c.860C>G	p.Ser287Ter	nonsense	-	-	5.13
	KDR	chr4:55972974	NM_002253	T	A	Heterozygous	51.5	351	SNV	rs1870377	COSM149673	0.07	c.1416A>T	p.Gln472His	missense	0.223	0.4431	-1.82
	ERBB4	chr2:212578373	NM_005235	T	A	Heterozygous	46.2	916	SNV	rs1419687106	-	-	c.884A>T	p.His295Leu	missense	4.23e-06	0.5743	5,61
	BRAF	chr7:140453136	NM_004333	A	T	Heterozygous	45.9	820	SNV	rs113488022	COSM476	0.99	c.1799T>A	p.Val600Glu	missense	3.98e-06	0.7842	5,65
	NF1	chr17:29587488	NM_001042492	T	C	Heterozygous	2.7	556	SNV	-	-	-	c.4532T>C	p.Leu1511Pro	missense	-	-	6.0199
	CCND1	chr11:69465988	NM_053056	GAG	-	Heterozygous	3.0	1015	DEL	rs753296543	COSM1356611	-	c.826_828del	p.276_276del	nonframeshift deletion	0.000717	-	0.7833
#3	TP53	chr17:7579472	NM_000546	G	C	Homozygous	100.0	617	SNV	rs1042522	-	-	c.215C>G	p.Pro72Arg	missense	0.668	0.1744	1.87
	KIT	chr4:55593464	NM_000222	A	C	Heterozygous	51.8	1278	SNV	rs3822214	COSM28026	0.74	c.1621A>C	p.Met541Leu	missense	0.0771	0.205	1.82
	CDKN2A	chr9:21971089	NM_001195132	AAGCCCTCCCGGGC	A	Heterozygous	48.3	122	INDEL	-	-	-	c.256_268delGCCCGGGAGGGCT	p.Ala86fs	frameshiftDeletion	-	-	-
	PPP6C	chr9:127912080	NM_001123355	G	A	Heterozygous	39.7	468	SNV	rs763733111	COSM221754	0.99	c.790C>T	p.Arg264Cys	missense	3.98e-06	0.9122	4.6199
	ARID2	chr12:46244997	NM_152641	C	T	Heterozygous	30.4	2155	SNV	rs868082376	COSM3368819	0.94	c.3091C>T	p.Gln1031Ter	nonsense	-	-	5.6599
	BRAF	chr7:140453136	NM_004333	A	T	Heterozygous	23.8	844	SNV	rs113488022	COSM476	0.99	c.1799T>A	p.Val600Glu	missense	3.98e-06	0.7842	5,65
	ARID2	chr12:46230543	NM_152641	G	A	Heterozygous	4.2	825	SNV	-	-	-	c.792G>A	p.Trp264Ter	nonsense	-	-	5.8699
	CCND1	chr11:69465988	NM_053056	GAG	-	Heterozygous	1.9	567	DEL	rs753296543	COSM1356611	-	c.826_828del	p.276_276del	nonframeshift deletion	0.000717	-	0.7833
	NF1	chr17:29587488	NM_001042492	T	C	Heterozygous	2.2	1106	SNV	-	-	-	c.4532T>C	p.Leu1511Pro	missense	-	-	6.0199
	NF1	chr17:29679411	NM_001042492	G	A	Heterozygous	1.4	1416	SNV	-	-	-	c.7594G>A	p.Ala2532Thr	missense	-	0.3273	5.65
#4	NRAS	chr1:115256530	NM_002524	G	T	Heterozygous	62.2	623	SNV	rs121913254	COSM580	0.99	c.181C>A	p.Gln61Lys	missense	0	0.5743	5.0799
	NF1	chr17:29679411	NM_001042492	G	A	Heterozygous	2.6	2830	SNV	-	-	-	c.7594G>A	p.Ala2532Thr	missense	-	0.3273	5.65
	NF1	chr17:29587488	NM_001042492	T	C	Heterozygous	2.3	1023	SNV	-	-	-	c.4532T>C	p.Leu1511Pro	missense	-	0.7842	6.0199
	ARID2	chr12:46205278	NM_152641	A	AGGCTGTT	Heterozygous	3.8	3108	INS	-	-	-	c.363_364insGCTGTTG	p.(Leu122AlafsTer34)	frameshift_variant	-	-	5.7399
	ARID2	chr12:46205277	NM_152641	C	A	Heterozygous	3.8	3104	SNV	-	-	-	c.361C>A	p.(Gln121Lys)	missense	-	0.07104	5.7399
#5	TP53	chr17:7579472	NM_000546	G	C	Heterozygous	74.2	686	SNV	rs1042522	-	-	c.215C>G	p.Pro72Arg	missense	0.668	0.1744	1.87
	BRAF	chr7:140453135	NM_004333	CA	GT	Heterozygous	30.0	611	MNV	-	COSM308550	-	c.1799_1800delTGinsAC	p.Val600Asp	missense	-	-	5.205
	CCND1	chr11:69465988	NM_053056	GAG	-	Heterozygous	3.8	983	DEL	rs753296543	COSM1356611	-	c.826_828del	p.276_276del	nonframeshift deletion	0.000717	-	0.7833
	NF1	chr17:29587488	NM_001042492	T	C	Heterozygous	2.2	661	SNV	-	-	-	c.4532T>C	p.Leu1511Pro	missense	-	-	6.0199
	NF1	chr17:29679411	NM_001042492	G	A	Heterozygous	1.9	1325	SNV	-	-	-	c.7594G>A	p.(Ala2532Thr)	missense	-	0.3273	5.65
	ARID2	chr12:46205278	NM_152641	A	AGGCTGTT	Heterozygous	1.2	5748	INS	-	-	-	c.363_364insGCTGTTG	p.(Leu122AlafsTer34)	frameshift_variant	-	-	5.7399
	ARID2	chr12:46205277	NM_152641	C	A	Heterozygous	1.3	5750	SNV	-	-	-	c.361C>A	p.(Gln121Lys)	missense	-	0.07104	5.7399
	ARID2	chr12:46211477	NM_152641	T	C	Heterozygous	1.1	1144	SNV	-	-	-	c.443T>C	p.(Leu148Pro)	missense	-	0.7842	5.6199
#6	TP53	chr17:7579472	NM_000546	G	C	Heterozygous	51.2	427	SNV	rs1042522	-	-	c.215C>G	p.Pro72Arg	missense	0.668	0.1744	1.87
	BRAF	chr7:140453136	NM_004333	A	T	Heterozygous	28.1	210	SNV	rs113488022	COSM476	0.99	c.1799T>A	p.Val600Glu	missense	3.98e-06	0.7842	5.65
	CCND1	chr11:69465988	NM_053056	GAG	-	Heterozygous	2.9	842	DEL	rs753296543	COSM1356611	-	c.826_828del	p.Glu280del	nonframeshift deletion	0.000717	-	0.7833
	NF1	chr17:29679411	NM_001042492	G	A	Heterozygous	2.1	691	SNV	-	-	-	c.7594G>A	p.Ala2532Thr	missense	-	0.3273	5.65
#7	TP53	chr17:7579472	NM_000546	G	C	Heterozygous	72.4	741	SNV	rs1042522	-	-	c.215C>G	p.Pro72Arg	missense	0.668	0.1744	1.87
	BRAF	chr7:140453136	NM_004333	AC	TT	Heterozygous	42.5	402	MNV	rs121913227	COSM473	-	c.1798_1799delGTinsAA	p.Val600Lys	missense	-	-	5.65
	PTEN	chr10:89711893	NM_000314	C	G	Heterozygous	5.5	288	SNV	-	COSM5200	0.96	c.511C>G	p.Gln171Glu	missense	-	0.9122	5.7399
	NF1	chr17:29679411	NM_001042492	G	A	Heterozygous	1.5	1951	SNV	-	-	-	c.7594G>A	p.Ala2532Thr	missense	-	0.3273	5.65
	NF1	chr17:29587488	NM_001042492	T	C	Heterozygous	2.9	402	SNV	-	-	-	c.4532T>C	p.Leu1511Pro	missense	-	-	6.0199
	CCND1	chr11:69465988	NM_053056	GAG	-	Heterozygous	2.8	779	DEL	rs753296543	COSM1356611	-	c.826_828del	p.276_276del	nonframeshift deletion	0.000717	-	0.7833
	ARID2	chr12:46230757	NM_152641	G	A	Heterozygous	2.1	381	SNV	-	-	-	c.1006G>A	p.(Gly336Arg)	missense	-	0.7842	5.6599
#8	TP53	chr17:7579469	NM_000546	ACGG	ACGC	Heterozygous	73.5	655	SNV	rs1042522	-	-	c.215C>G	p.Pro72Arg	missense	0.668	0.1744	1.87
	PIK3CA	chr3:178927410	NM_006218	A	G	Heterozygous	69.6	352	SNV	rs2230461	COSM328028	-	c.1173A>G	p.Ile391Met	missense	0.0621	0.2424	-0.0008
	KDR	chr4:55972974	NM_002253	T	A	Heterozygous	51.2	1105	SNV	rs1870377	COSM149673	0.07	c.1416A>T	p.Gln472His	missense	0.223	0.4431	-1.82
	MET	chr7:116340262	NM_001127500	A	G	Heterozygous	58.5	1433	SNV	rs33917957	COSM5020653	0.86	c.1124A>G	p.Asn375Ser	missense	0.027	0.3257	4.9099
	BRAF	chr7:140453136	NM_004333	A	T	Heterozygous	41.8	533	SNV	rs113488022	COSM476	0.99	c.1799T>A	p.Val600Glu	missense	0.00000398	0.7842	5,65
	NF1	chr17:29587488	NM_001042492	T	C	Heterozygous	3.0	782	SNV	-	-	-	c.4532T>C	p.Leu1511Pro	missense	-	0.7842	6.0199
	NF1	chr17:29562945	NM_001042492	G	A	Heterozygous	2.2	572	SNV	-	-	-	c.3880G>A	p.(Ala1294Thr)	missense	-	0.2605	6.03
	MAP2K1	chr15:66729114	NM_002755	C	T	Heterozygous	2.3	616	SNV	rs1298033161	-	-	c.322C>T	p.Arg108Trp	missense	7.95e-06	0.9122	5.0399
	NOTCH1	chr9:139399447	NM_017617	G	GTCTGTCTCTTA	Heterozygous	2.5	236	INS	-	-	-	c.4695_4696insTAAGAGACAGA	p.(Pro1566Ter)	stop_gained	-	-	-1.72
	NF1	chr17:29586079	NM_001042492	-	CTGG	Heterozygous	1.0	2271	INS	-	-	-	c.4363_4364insGGCT	p.(Phe1455TrpfsTer13)	frameshift_variant	-	-	5.78
#9	TP53	chr17:7579472	NM_000546	G	C	Homozygous	100.0	65	SNV	rs1042522	-	-	c.215C>G	p.Pro72Arg	missense	0.668	0.1744	1.87
	PIK3CA	chr3:178927410	NM_006218	A	G	Heterozygous	50.7	416	SNV	rs2230461	COSM328028	-	c.1173A>G	p.Ile391Met	missense	0.0621	0.2424	-0.0008
	KDR	chr4:55972974	NM_002253	T	A	Heterozygous	50.2	342	SNV	rs1870377	COSM149673	0.07	c.1416A>T	p.Gln472His	missense	0.223	0.4431	-1.82
	CCND1	chr11:69465984	NM_053056	GGAAGAGGAGGAGGAG	GGAAGAGGAGGAG	Heterozygous	4.5	1624	INDEL	rs753296543	-	-	c.839_841delAGG	p.Glu276del	nonframeshiftDeletion	0.000717	-	0.7833
	CDKN2A	chr9:21974687	NM_001195132	C	T	Heterozygous	9.0	33	SNV	-	-	-	c.140G>A	p.(Arg47Lys)	missense	-	0.564	-2.18
	NF1	chr17:29653095	NM_001042492	C	T	Heterozygous	3.5	142	SNV	rs769469854	-	-	c.5093C>T	p.(Thr1698Ile)	missense	7.96e-06	0.4273	5.5399
	ARID2	chr12:46246365	NM_152641	C	T	Heterozygous	2.9	238	SNV	-	-	-	c.4459C>T	p.(Pro1487Ser)	missense	-	0.3929	5.13
#10	TP53	chr17:7579472	NM_000546	G	C	Homozygous	100.0	597	SNV	rs1042522	-	-	c.215C>G	p.Pro72Arg	missense	0.668	0.1744	1.87
	TP53	chr17:7577543	NM_000546	C	T	Heterozygous	79.5	526	SNV	rs1019340046	COSM437495	0.99	c.738G>A	p.Met246Ile	missense	-	0.6818	4.6199
	ERBB4	chr2:212812278	NM_005235	C	T	Heterozygous	45.7	1176	SNV	-	COSM6952547	0.,99	c.298G>A	p.Glu100Lys	missense	-	0.4727	5.6399
	BRAF	chr7:140453145	NM_004333	A	C	Heterozygous	46.0	658	SNV	rs121913366	COSM471	0.,99	c.1790T>G	p.Leu597Arg	missense	-	0.9122	5.65
	KDR	chr4:55972974	NM_002253	T	A	Heterozygous	37.3	860	SNV	rs1870377	COSM149673	0.07	c.1416A>T	p.Gln472His	missense	0.223	0.4431	-1.82
	CCND1	chr11:69465988	NM_053056	GAG	-	Heterozygous	1.6	1428	DEL	rs753296543	COSM1356611	-	c.826_828del	p.276_276del	nonframeshift deletion	0.000717	-	0.7833
	NF1	chr17:29679411	NM_001042492	G	A	Heterozygous	2.5	471	SNV	-	-	-	c.7594G>A	p.Ala2532Thr	missense	-	0.3273	5.65
	CDKN2A	chr9:21974792	NM_001195132	G	A	Heterozygous	48.1	108	SNV	rs141798398	COSM6985693	0.12	c.35C>T	p.Ser12Leu	missense	-	0.1785	0.7689
	CDKN2A	chr9:21974792	NM_001195132	G	-	Heterozygous	3.7	108	DEL	-	-	-	c.35delC	p.(Ser12TrpfsTer14)	frameshift_variant	-	-	0.7689
	NF1	chr17:29587488	NM_001042492	T	C	Heterozygous	4.0	272	SNV	-	-	-	c.4532T>C	p.Leu1511Pro	missense	-	-	6.0199
	NOTCH1	chr9:139399448	NM_017617	-	TCTGTCTCTTA	Heterozygous	3.0	167	INS	-	-	-	c.4695_4696insTAAGAGACAGA	p.(Pro1566Ter)	Stop_gained	-	-	-1.72
	ARID2	chr12:46205277	NM_152641	C	A	Heterozygous	1.0	3390	SNV	-	-	-	c.361C>A	p.(Gln121Lys)	missense	-	0.07104	5.7399
	ARID2	chr12:46205278	NM_152641	A	AGGCTGTT	Heterozygous	1.0	3392	INS	-	-	-	c.363_364insGCTGTTG	p.(Leu122AlafsTer34)	frameshift_variant	-	-	5.7399
#11	TP53	chr17:7579472	NM_000546	G	C	Homozygous	99.0	1230	SNV	rs1042522	-	-	c.215C>G	p.Pro72Arg	missense	0.668	0.1744	1.87
	BRAF	chr7:140453136	NM_004333	A	T	Heterozygous	54.7	1869	SNV	rs113488022	COSM476	0.99	c.1799T>A	p.Val600Glu	missense	3.98e-06	0.7842	5,65
	KIT	chr4:55593464	NM_000222	A	C	Heterozygous	47.9	2183	SNV	rs3822214	COSM28026	0.74	c.1621A>C	p.Met541Leu	missense	0.0771	0.205	1.82
	NF1	chr17:29679411	NM_001042492	G	A	Heterozygous	2.1	1747	SNV	-	-	-	c.7594G>A	p.Ala2532Thr	missense	-	0.3273	5.65
	NF1	chr17:29587488	NM_001042492	T	C	Heterozygous	4.2	1568	SNV	-	-	-	c.4532T>C	p.Leu1511Pro	missense	-	-	6.0199
	CCND1	chr11:69465988	NM_053056	GAG	-	Heterozygous	2.5	2021	DEL	rs753296543	COSM1356611	-	c.826_828del	p.276_276del	nonframeshift deletion	0.000717	-	0.7833
			.
